# Supplementary material for: Peptide-based inflammation-responsive implant coating sequentially regulates bone regeneration to enhance interfacial osseointegration
Source: Nat Commun. 2025 Apr 6;16:3283. doi: 10.1038/s41467-025-58444-8 (PMC11973180; doi:10.1038/s41467-025-58444-8)
Supplement: Supplementary file 4 — Source data [file 41467_2025_58444_MOESM4_ESM.zip]

Archive with 8 entries (8 files):
- Fig. 2+Supplementary Fig. 3.xlsx
- Fig. 3.xlsx
- Fig. 4+Supplementary Fig. 5.xlsx
- Fig. 5.xlsx
- Fig. 6+Supplementary Fig. 6.xlsx
- Fig. 7+Supplementary Fig. 7.xlsx
- Fig. 8+Supplementary Fig. 10.xlsx
- Fig. 9+Supplementary Fig. 11.xlsx
