# Supplementary material for: Peptide-based inflammation-responsive implant coating sequentially regulates bone regeneration to enhance interfacial osseointegration
Source: Nat Commun. 2025 Apr 6;16:3283. doi: 10.1038/s41467-025-58444-8 (PMC11973180; doi:10.1038/s41467-025-58444-8)
Supplement: Supplementary file 4 — Source data [file 41467_2025_58444_MOESM4_ESM.zip › Fig. 3.xlsx]

## Sheet: CCK-8
															p value of Fig. 3H							p value of Fig. 3I
Temperature(¡C)		BMDMs													BMDMs-1day							BMDMs-3day
		1day						3day							Tukey's multiple comparisons test	Mean Diff.	95.00% CI of diff.	Below threshold?	Summary	Adjusted P Value		Tukey's multiple comparisons test	Mean Diff.	95.00% CI of diff.	Below threshold?	Summary	Adjusted P Value
20.5		TiO2	DOPA	DOPA-P1	DOPA-P2	DOPA-P1@P2		TiO2	DOPA	DOPA-P1	DOPA-P2	DOPA-P1@P2			TiO2 vs. DOPA	0.0004	-0.07246 to 0.07326	No	ns	>0.9999		TiO2 vs. DOPA	-0.1101	-0.2033 to -0.01678	Yes	*	0.016
		0.5188	0.5104	0.521	0.5087	0.5874		1.0856	1.2247	1.2241	1.2224	1.2232			TiO2 vs. DOPA-P1	0.00442	-0.06844 to 0.07728	No	ns	0.9997		TiO2 vs. DOPA-P1	-0.1167	-0.2100 to -0.02346	Yes	**	0.01
		0.5657	0.5538	0.5528	0.4987	0.4985		1.1124	1.1825	1.2124	1.2154	1.1946			TiO2 vs. DOPA-P2	-0.01002	-0.08288 to 0.06284	No	ns	0.9935		TiO2 vs. DOPA-P2	-0.1117	-0.2049 to -0.01838	Yes	*	0.0143
		0.5855	0.4792	0.5413	0.6021	0.5574		1.0125	1.0963	1.1499	1.1052	1.1388			TiO2 vs. DOPA-P1@P2	-0.02174	-0.09460 to 0.05112	No	ns	0.8962		TiO2 vs. DOPA-P1@P2	-0.1148	-0.2081 to -0.02150	Yes	*	0.0114
		0.5201	0.5234	0.4874	0.5355	0.5741		1.1478	1.2014	1.2158	1.1947	1.1611			DOPA vs. DOPA-P1	0.00402	-0.06884 to 0.07688	No	ns	0.9998		DOPA vs. DOPA-P1	-0.00668	-0.09996 to 0.08660	No	ns	0.9995
		0.4634	0.5847	0.5289	0.5586	0.5448		0.9899	1.1936	1.1297	1.1688	1.2044			DOPA vs. DOPA-P2	-0.01042	-0.08328 to 0.06244	No	ns	0.9924		DOPA vs. DOPA-P2	-0.0016	-0.09488 to 0.09168	No	ns	>0.9999
															DOPA vs. DOPA-P1@P2	-0.02214	-0.09500 to 0.05072	No	ns	0.89		DOPA vs. DOPA-P1@P2	-0.00472	-0.09800 to 0.08856	No	ns	0.9999
															DOPA-P1 vs. DOPA-P2	-0.01444	-0.08730 to 0.05842	No	ns	0.9746		DOPA-P1 vs. DOPA-P2	0.00508	-0.08820 to 0.09836	No	ns	0.9998
															DOPA-P1 vs. DOPA-P1@P2	-0.02616	-0.09902 to 0.04670	No	ns	0.8173		DOPA-P1 vs. DOPA-P1@P2	0.00196	-0.09132 to 0.09524	No	ns	>0.9999
															DOPA-P2 vs. DOPA-P1@P2	-0.01172	-0.08458 to 0.06114	No	ns	0.9882		DOPA-P2 vs. DOPA-P1@P2	-0.00312	-0.09640 to 0.09016	No	ns	>0.9999
															p value of Fig. 3L							p value of Fig. 3M
															BMSCs-1day							BMSCs-3day
		BMSCs													Tukey's multiple comparisons test	Mean Diff.	95.00% CI of diff.	Below threshold?	Summary	Adjusted P Value		Tukey's multiple comparisons test	Mean Diff.	95.00% CI of diff.	Below threshold?	Summary	Adjusted P Value
Temperature(¡C)		1day						3day							TiO2 vs. DOPA	-0.06658	-0.1024 to -0.03080	Yes	***	0.0002		TiO2 vs. DOPA	-0.154	-0.2719 to -0.03608	Yes	**	0.0069
		TiO2	DOPA	DOPA-P1	DOPA-P2	DOPA-P1@P2		TiO2	DOPA	DOPA-P1	DOPA-P2	DOPA-P1@P2			TiO2 vs. DOPA-P1	-0.06256	-0.09834 to -0.02678	Yes	***	0.0004		TiO2 vs. DOPA-P1	-0.157	-0.2749 to -0.03906	Yes	**	0.0058
21		0.4377	0.5165	0.4972	0.5116	0.4994		1.1905	1.0799	1.2118	1.1745	1.1702			TiO2 vs. DOPA-P2	-0.06926	-0.1050 to -0.03348	Yes	***	0.0001		TiO2 vs. DOPA-P2	-0.1558	-0.2737 to -0.03788	Yes	**	0.0062
		0.4446	0.4904	0.4721	0.5192	0.5298		0.9801	1.2106	1.1593	1.1909	1.1466			TiO2 vs. DOPA-P1@P2	-0.0794	-0.1152 to -0.04362	Yes	****	<0.0001		TiO2 vs. DOPA-P1@P2	-0.1661	-0.2840 to -0.04820	Yes	**	0.0035
		0.4262	0.5061	0.5102	0.5041	0.4967		1.0047	1.1912	1.2829	1.2019	1.2407			DOPA vs. DOPA-P1	0.00402	-0.03176 to 0.03980	No	ns	0.997		DOPA vs. DOPA-P1	-0.00298	-0.1209 to 0.1149	No	ns	>0.9999
		0.4183	0.5325	0.5167	0.4741	0.5308		1.0559	1.3074	1.1946	1.2286	1.2441			DOPA vs. DOPA-P2	-0.00268	-0.03846 to 0.03310	No	ns	0.9994		DOPA vs. DOPA-P2	-0.0018	-0.1197 to 0.1161	No	ns	>0.9999
		0.4624	0.4766	0.5058	0.5265	0.5295		1.0145	1.2265	1.1819	1.2287	1.2746			DOPA vs. DOPA-P1@P2	-0.01282	-0.04860 to 0.02296	No	ns	0.8184		DOPA vs. DOPA-P1@P2	-0.01212	-0.1300 to 0.1058	No	ns	0.9979
															DOPA-P1 vs. DOPA-P2	-0.0067	-0.04248 to 0.02908	No	ns	0.9793		DOPA-P1 vs. DOPA-P2	0.00118	-0.1167 to 0.1191	No	ns	>0.9999
															DOPA-P1 vs. DOPA-P1@P2	-0.01684	-0.05262 to 0.01894	No	ns	0.6296		DOPA-P1 vs. DOPA-P1@P2	-0.00914	-0.1270 to 0.1088	No	ns	0.9993
															DOPA-P2 vs. DOPA-P1@P2	-0.01014	-0.04592 to 0.02564	No	ns	0.9121		DOPA-P2 vs. DOPA-P1@P2	-0.01032	-0.1282 to 0.1076	No	ns	0.9989
															p value of Fig. 3J							p value of Fig. 3K
		HUVECs													HUVECs-1day							HUVECs-3day
Temperature(¡C)		1day						3day							Tukey's multiple comparisons test	Mean Diff.	95.00% CI of diff.	Below threshold?	Summary	Adjusted P Value		Tukey's multiple comparisons test	Mean Diff.	95.00% CI of diff.	Below threshold?	Summary	Adjusted P Value
		TiO2	DOPA	DOPA-P1	DOPA-P2	DOPA-P1@P2		TiO2	DOPA	DOPA-P1	DOPA-P2	DOPA-P1@P2			TiO2 vs. DOPA	-0.1222	-0.2039 to -0.04049	Yes	**	0.0019		TiO2 vs. DOPA	-0.1821	-0.3017 to -0.06242	Yes	**	0.0016
20.5		0.5472	0.5728	0.6261	0.6243	0.5871		1.0151	1.2529	1.2219	1.2482	1.25574			TiO2 vs. DOPA-P1	-0.1061	-0.1878 to -0.02435	Yes	**	0.0073		TiO2 vs. DOPA-P1	-0.1869	-0.3066 to -0.06728	Yes	**	0.0012
		0.4399	0.6246	0.6158	0.5929	0.6307		1.0257	1.1227	1.1585	1.1857	1.1142			TiO2 vs. DOPA-P2	-0.1055	-0.1872 to -0.02379	Yes	**	0.0076		TiO2 vs. DOPA-P2	-0.2016	-0.3212 to -0.08192	Yes	***	0.0005
		0.5364	0.5675	0.5393	0.6123	0.5746		0.9355	1.0817	1.2765	1.2362	1.2426			TiO2 vs. DOPA-P1@P2	-0.1141	-0.1958 to -0.03239	Yes	**	0.0038		TiO2 vs. DOPA-P1@P2	-0.2016	-0.3213 to -0.08199	Yes	***	0.0005
		0.4239	0.6956	0.6138	0.6102	0.6246		1.0292	1.1715	1.1276	1.1336	1.2295			DOPA vs. DOPA-P1	0.01614	-0.06559 to 0.09787	No	ns	0.9749		DOPA vs. DOPA-P1	-0.00486	-0.1245 to 0.1148	No	ns	>0.9999
		0.4908	0.5888	0.5736	0.5261	0.5918		0.9436	1.2306	1.0992	1.1532	1.1152			DOPA vs. DOPA-P2	0.0167	-0.06503 to 0.09843	No	ns	0.9716		DOPA vs. DOPA-P2	-0.0195	-0.1391 to 0.1001	No	ns	0.9876
															DOPA vs. DOPA-P1@P2	0.0081	-0.07363 to 0.08983	No	ns	0.9982		DOPA vs. DOPA-P1@P2	-0.01957	-0.1392 to 0.1001	No	ns	0.9875
															DOPA-P1 vs. DOPA-P2	0.00056	-0.08117 to 0.08229	No	ns	>0.9999		DOPA-P1 vs. DOPA-P2	-0.01464	-0.1343 to 0.1050	No	ns	0.9958
															DOPA-P1 vs. DOPA-P1@P2	-0.00804	-0.08977 to 0.07369	No	ns	0.9982		DOPA-P1 vs. DOPA-P1@P2	-0.01471	-0.1343 to 0.1049	No	ns	0.9958
															DOPA-P2 vs. DOPA-P1@P2	-0.0086	-0.09033 to 0.07313	No	ns	0.9977		DOPA-P2 vs. DOPA-P1@P2	-6.8e-05	-0.1197 to 0.1196	No	ns	>0.9999

## Sheet: LDH
									p value of Fig. 3E
	Temperature(¡C)								Tukey's multiple comparisons test	Mean Diff.	95.00% CI of diff.	Below threshold?	Summary	Adjusted P Value
BMDMs			TiO2	DOPA	DOPA-P1	DOPA-P2	DOPA-P1@P2		TiO2 vs. DOPA	-0.02458	-0.2017 to 0.1525	No	ns	0.9933
	25.5		1.1646	1.2026	1.0262	1.0877	1.18		TiO2 vs. DOPA-P1	0.02568	-0.1514 to 0.2028	No	ns	0.992
			1.157	1.1596	1.0959	0.8935	1.1074		TiO2 vs. DOPA-P2	0.0546	-0.1225 to 0.2317	No	ns	0.8849
			1.0298	1.1226	0.985	1.0512	0.9035		TiO2 vs. DOPA-P1@P2	0.03526	-0.1419 to 0.2124	No	ns	0.9741
			0.988	0.993	1.0298	1.0707	0.9079		DOPA vs. DOPA-P1	0.05026	-0.1269 to 0.2274	No	ns	0.9118
			0.9741	0.9586	1.0482	0.9374	1.0384		DOPA vs. DOPA-P2	0.07918	-0.09793 to 0.2563	No	ns	0.6719
									DOPA vs. DOPA-P1@P2	0.05984	-0.1173 to 0.2370	No	ns	0.8473
									DOPA-P1 vs. DOPA-P2	0.02892	-0.1482 to 0.2060	No	ns	0.9875
									DOPA-P1 vs. DOPA-P1@P2	0.00958	-0.1675 to 0.1867	No	ns	0.9998
									DOPA-P2 vs. DOPA-P1@P2	-0.01934	-0.1965 to 0.1578	No	ns	0.9973
									p value of Fig. 3F
									Tukey's multiple comparisons test	Mean Diff.	95.00% CI of diff.	Below threshold?	Summary	Adjusted P Value
HUVECs	Temperature(¡C)								TiO2 vs. DOPA	-0.03054	-0.1927 to 0.1317	No	ns	0.9789
			TiO2	DOPA	DOPA-P1	DOPA-P2	DOPA-P1@P2		TiO2 vs. DOPA-P1	-0.03576	-0.1980 to 0.1264	No	ns	0.9627
	25.5		1.05572	1.06763	0.92903	1.05247	0.999964		TiO2 vs. DOPA-P2	-0.04348	-0.2057 to 0.1187	No	ns	0.9269
			0.886257	1.05352	0.998837	0.981834	0.905807		TiO2 vs. DOPA-P1@P2	-0.00496	-0.1672 to 0.1572	No	ns	>0.9999
			0.930768	1.00328	1.1176	1.14614	1.09203		DOPA vs. DOPA-P1	-0.00522	-0.1674 to 0.1570	No	ns	>0.9999
			1.02257	1.10889	1.13988	1.10668	1.0945		DOPA vs. DOPA-P2	-0.01294	-0.1751 to 0.1493	No	ns	0.9992
			1.10567	0.92048	0.994554	0.931373	0.933552		DOPA vs. DOPA-P1@P2	0.02558	-0.1366 to 0.1878	No	ns	0.9891
									DOPA-P1 vs. DOPA-P2	-0.00772	-0.1699 to 0.1545	No	ns	0.9999
									DOPA-P1 vs. DOPA-P1@P2	0.0308	-0.1314 to 0.1930	No	ns	0.9782
									DOPA-P2 vs. DOPA-P1@P2	0.03852	-0.1237 to 0.2007	No	ns	0.9516
									p value of Fig. 3G
BMSCs	Temperature(¡C)								Tukey's multiple comparisons test	Mean Diff.	95.00% CI of diff.	Below threshold?	Summary	Adjusted P Value
			TiO2	DOPA	DOPA-P1	DOPA-P2	DOPA-P1@P2		TiO2 vs. DOPA	0.00714	-0.1240 to 0.1383	No	ns	0.9998
	25.5		1.02176	1.07523	1.05497	1.0161	1.07802		TiO2 vs. DOPA-P1	-0.00682	-0.1380 to 0.1243	No	ns	0.9999
			0.893224	0.927776	0.92412	0.981105	0.951094		TiO2 vs. DOPA-P2	-0.02684	-0.1580 to 0.1043	No	ns	0.9714
			1.09595	1.04908	1.04465	1.08347	0.996896		TiO2 vs. DOPA-P1@P2	-0.01052	-0.1417 to 0.1206	No	ns	0.9992
			0.909855	0.951072	0.951115	0.966054	1.06476		DOPA vs. DOPA-P1	-0.01396	-0.1451 to 0.1172	No	ns	0.9976
			1.08265	0.964632	1.0627	1.0909	0.965343		DOPA vs. DOPA-P2	-0.03398	-0.1651 to 0.09717	No	ns	0.9348
									DOPA vs. DOPA-P1@P2	-0.01766	-0.1488 to 0.1135	No	ns	0.994
									DOPA-P1 vs. DOPA-P2	-0.02002	-0.1512 to 0.1111	No	ns	0.9903
									DOPA-P1 vs. DOPA-P1@P2	-0.0037	-0.1348 to 0.1274	No	ns	>0.9999
									DOPA-P2 vs. DOPA-P1@P2	0.01632	-0.1148 to 0.1475	No	ns	0.9956
