# Supplementary material for: Peptide-based inflammation-responsive implant coating sequentially regulates bone regeneration to enhance interfacial osseointegration
Source: Nat Commun. 2025 Apr 6;16:3283. doi: 10.1038/s41467-025-58444-8 (PMC11973180; doi:10.1038/s41467-025-58444-8)
Supplement: Supplementary file 4 — Source data [file 41467_2025_58444_MOESM4_ESM.zip › Fig. 4+Supplementary Fig. 5.xlsx]

## Sheet: ELISA
TNF-α								IL-10								BMP-2								VEGF
TIO2	DOPA	DOPA-P1	DOPA-P2	DOPA-P1@P2				TIO2	DOPA	DOPA-P1	DOPA-P2	DOPA-P1@P2				TIO2	DOPA	DOPA-P1	DOPA-P2	DOPA-P1@P2				TIO2	DOPA	DOPA-P1	DOPA-P2	DOPA-P1@P2
851.14	863.88	189.36	188.52	177.69				36.78	32.44	88.25	90.58	98.36				18.25	20.45	46.35	44.17	46.66				220.31	248.34	500.24	448.88	453.24
923.41	841.15	204.58	213.58	188.45				27.63	37.89	93.63	92.34	96.25				19.98	20.28	47.86	41.36	48.25				238.28	228.65	479.87	453.25	482.47
965.83	983.88	214.36	177.84	220.36				32.42	28.91	85.47	85.57	85.26				16.65	16.36	42.12	42.35	48.89				215.25	231.74	457.25	477.41	494.14
875.62	958.99	187.36	168.39	200.47				26.55	30.05	98.57	89.77	90.52				16.36	18.24	45.88	42.15	42.34				247.14	230.58	478.25	500.96	456.58
846.77	929.25	188.47	199.34	177.36				35.89	36.92	90.26	94.77	95.71				17.63	16.36	40.36	48.77	43.14				233.28	239.87	477.74	497.46	459.87
		p value of Fig. 4D						p value of Fig. 4E								p value of Supplementary Fig. 5B								p value of Supplementary Fig. 5A
Tukey's multiple comparisons test	Mean Diff.	95.00% CI of diff.	Below threshold?	Summary	Adjusted P Value			Tukey's multiple comparisons test	Mean Diff.	95.00% CI of diff.	Below threshold?	Summary	Adjusted P Value			Tukey's multiple comparisons test	Mean Diff.	95.00% CI of diff.	Below threshold?	Summary	Adjusted P Value			Tukey's multiple comparisons test	Mean Diff.	95.00% CI of diff.	Below threshold?	Summary	Adjusted P Value
TiO2 vs. DOPA	-22.88	-94.34 to 48.58	No	ns	0.8705			TiO2 vs. DOPA	-1.388	-9.989 to 7.213	No	ns	0.9881			TiO2 vs. DOPA	-0.564	-5.477 to 4.349	No	ns	0.9968			TiO2 vs. DOPA	-4.984	-36.41 to 26.44	No	ns	0.9888
TiO2 vs. DOPA-P1	695.7	624.3 to 767.2	Yes	****	<0.0001			TiO2 vs. DOPA-P1	-59.38	-67.98 to -50.78	Yes	****	<0.0001			TiO2 vs. DOPA-P1	-26.74	-31.65 to -21.83	Yes	****	<0.0001			TiO2 vs. DOPA-P1	-247.8	-279.2 to -216.4	Yes	****	<0.0001
TiO2 vs. DOPA-P2	703	631.6 to 774.5	Yes	****	<0.0001			TiO2 vs. DOPA-P2	-58.75	-67.35 to -50.15	Yes	****	<0.0001			TiO2 vs. DOPA-P2	-25.99	-30.90 to -21.07	Yes	****	<0.0001			TiO2 vs. DOPA-P2	-244.7	-276.2 to -213.3	Yes	****	<0.0001
TiO2 vs. DOPA-P1@P2	699.7	628.2 to 771.1	Yes	****	<0.0001			TiO2 vs. DOPA-P1@P2	-61.37	-69.97 to -52.77	Yes	****	<0.0001			TiO2 vs. DOPA-P1@P2	-28.08	-33.00 to -23.17	Yes	****	<0.0001			TiO2 vs. DOPA-P1@P2	-238.4	-269.8 to -207.0	Yes	****	<0.0001
DOPA vs. DOPA-P1	718.6	647.1 to 790.1	Yes	****	<0.0001			DOPA vs. DOPA-P1	-57.99	-66.59 to -49.39	Yes	****	<0.0001			DOPA vs. DOPA-P1	-26.18	-31.09 to -21.26	Yes	****	<0.0001			DOPA vs. DOPA-P1	-242.8	-274.3 to -211.4	Yes	****	<0.0001
DOPA vs. DOPA-P2	725.9	654.4 to 797.4	Yes	****	<0.0001			DOPA vs. DOPA-P2	-57.36	-65.96 to -48.76	Yes	****	<0.0001			DOPA vs. DOPA-P2	-25.42	-30.34 to -20.51	Yes	****	<0.0001			DOPA vs. DOPA-P2	-239.8	-271.2 to -208.3	Yes	****	<0.0001
DOPA vs. DOPA-P1@P2	722.6	651.1 to 794.0	Yes	****	<0.0001			DOPA vs. DOPA-P1@P2	-59.98	-68.58 to -51.38	Yes	****	<0.0001			DOPA vs. DOPA-P1@P2	-27.52	-32.43 to -22.60	Yes	****	<0.0001			DOPA vs. DOPA-P1@P2	-233.4	-264.8 to -202.0	Yes	****	<0.0001
DOPA-P1 vs. DOPA-P2	7.292	-64.17 to 78.75	No	ns	0.9979			DOPA-P1 vs. DOPA-P2	0.63	-7.971 to 9.231	No	ns	0.9994			DOPA-P1 vs. DOPA-P2	0.754	-4.159 to 5.667	No	ns	0.9901			DOPA-P1 vs. DOPA-P2	3.078	-28.34 to 34.50	No	ns	0.9982
DOPA-P1 vs. DOPA-P1@P2	3.96	-67.50 to 75.42	No	ns	0.9998			DOPA-P1 vs. DOPA-P1@P2	-1.984	-10.58 to 6.617	No	ns	0.9563			DOPA-P1 vs. DOPA-P1@P2	-1.342	-6.255 to 3.571	No	ns	0.9222			DOPA-P1 vs. DOPA-P1@P2	9.41	-22.01 to 40.83	No	ns	0.895
DOPA-P2 vs. DOPA-P1@P2	-3.332	-74.79 to 68.13	No	ns	>0.9999			DOPA-P2 vs. DOPA-P1@P2	-2.614	-11.21 to 5.987	No	ns	0.8899			DOPA-P2 vs. DOPA-P1@P2	-2.096	-7.009 to 2.817	No	ns	0.7079			DOPA-P2 vs. DOPA-P1@P2	6.332	-25.09 to 37.75	No	ns	0.973

## Sheet: RT-qPCR
基因	分组	内参	目的基因	ΔCt	—ΔΔCt	相对表达量	相对均值		基因	分组	内参	目的基因	ΔCt	—ΔΔCt	相对表达量	相对均值		基因	分组	内参	目的基因	ΔCt	—ΔΔCt	相对表达量	相对均值		基因	分组	内参	目的基因	ΔCt	—ΔΔCt	相对表达量	相对均值
Ccr7	TiO2	23.0943	25.19	2.09567	-0.040834	0.972093	1.00114		Cd206	TiO2	21.0828	28.6495	7.56662	-0.0459465	0.968654	1.00135		Bmp2	TiO2	21.0828	27.9626	6.87977	0.391796	1.31203	1.02004		Vegf	TiO2	21.0828	28.3687	7.28585	0.0293059	1.02052	1.0001
		23.2196	25.1778	1.9582	0.0966405	1.06928					21.0412	28.6211	7.57993	-0.0592562	0.959759					21.0412	28.4391	7.39788	-0.126317	0.916167					21.0412	28.3695	7.32834	-0.0131871	0.990901
		23.1821	25.2928	2.11065	-0.0558065	0.962056					21.0652	28.4807	7.41547	0.105203	1.07565					21.1452	28.6822	7.53705	-0.265479	0.831922					21.1452	28.4765	7.33127	-0.0161188	0.988889
	DOPA	23.4747	25.6635	2.18876	-0.13392	0.911352	0.926266			DOPA	20.8323	28.5581	7.7257	0.0192083	1.0134	0.905047			DOPA	20.8323	28.6899	7.8576	-0.130244	0.913677	0.814467			DOPA	20.8323	28.4095	7.57718	0.127283	1.09223	0.851836
		23.4303	25.6093	2.17901	-0.124172	0.91753					20.747	28.4519	7.70494	-0.184262	0.880099					20.747	28.5159	7.76894	-0.497371	0.708396					20.747	28.5939	7.84686	-0.531711	0.691734
		23.4481	25.5771	2.12897	-0.0741282	0.949916					20.8274	28.6315	7.8041	-0.283421	0.82164					20.8274	28.3829	7.55554	-0.283969	0.821328					20.8274	28.5168	7.68934	-0.374187	0.77154
	DOPA-P1	23.1667	26.4113	3.24457	-1.18973	0.438386	0.424931			DOPA-P1	20.7281	25.8083	5.08025	2.44043	5.42803	5.20748			DOPA-P1	20.7281	26.8013	6.07324	1.19833	2.29474	2.24143			DOPA-P1	20.7281	26.158	5.42996	1.88519	3.69403	3.4472
		23.2538	26.5119	3.25812	-1.20328	0.434286					20.8185	25.8295	5.01096	2.50972	5.69508					20.8185	26.7942	5.97565	1.29592	2.45533					20.8185	26.2438	5.42527	1.88988	3.70605
		23.0731	26.4423	3.36914	-1.3143	0.402121					20.4339	25.7849	5.35096	2.16971	4.49934					20.4339	26.7242	6.29028	0.981284	1.97422					20.4339	26.1925	5.75859	1.55657	2.94153
	DOPA-P2	23.2322	26.5837	3.35156	-1.29672	0.40705	0.413093			DOPA-P2	20.6187	25.7868	5.16814	2.35254	5.10723	5.63067			DOPA-P2	21.0187	26.6464	5.6277	1.64387	3.12502	2.70657			DOPA-P2	21.0187	26.7334	5.71473	1.60042	3.03232	3.28769
		23.199	26.6035	3.40446	-1.34962	0.392397					20.6862	25.6449	4.95874	2.56193	5.90499					20.6862	26.5962	5.91004	1.36153	2.56957					20.6862	26.2965	5.61031	1.70484	3.25993
		23.2311	26.4709	3.23981	-1.18497	0.439832					20.552	25.5169	4.96491	2.55576	5.87979					20.552	26.5455	5.99352	1.27805	2.4251					20.552	26.1379	5.58594	1.72921	3.31546
	DOPA-P1@P2	23.1033	26.1621	3.05877	-1.00393	0.498639	0.481289			DOPA-P1@P2	20.7528	25.6246	4.87173	2.64894	6.27207	5.87356			DOPA-P1@P2	20.7528	26.5276	5.77471	1.49686	2.82227	2.46854			DOPA-P1@P2	20.7528	26.078	5.32512	1.99003	3.97247	3.56494
		23.3115	26.3248	3.01325	-0.958413	0.514623					20.6352	25.576	4.94077	2.57991	5.97902					20.6352	26.7197	6.08443	1.18714	2.277					20.6352	26.1202	5.48498	1.83017	3.5558
		23.064	26.3344	3.2704	-1.21556	0.430606					20.6012	25.6971	5.09586	2.42481	5.3696					20.6012	26.6672	6.06596	1.20561	2.30635					20.6012	26.2535	5.65225	1.66291	3.16654
p value of Fig. 4L									p value of Fig. 4M									p value of Fig. 4O									p value of Fig. 4N
Tukey's multiple comparisons test	Mean Diff.	95.00% CI of diff.	Below threshold?	Summary	Adjusted P Value				Tukey's multiple comparisons test	Mean Diff.	95.00% CI of diff.	Below threshold?	Summary	Adjusted P Value				Tukey's multiple comparisons test	Mean Diff.	95.00% CI of diff.	Below threshold?	Summary	Adjusted P Value				Tukey's multiple comparisons test	Mean Diff.	95.00% CI of diff.	Below threshold?	Summary	Adjusted P Value
TiO2 vs. DOPA	0.07488	-0.02503 to 0.1748	No	ns	0.1747				TiO2 vs. DOPA	0.09631	-0.9955 to 1.188	No	ns	0.9982				TiO2 vs. DOPA	0.2056	-0.5223 to 0.9335	No	ns	0.8792				TiO2 vs. DOPA	0.1483	-0.6324 to 0.9289	No	ns	0.9675
TiO2 vs. DOPA-P1	0.5762	0.4763 to 0.6761	Yes	****	<0.0001				TiO2 vs. DOPA-P1	-4.206	-5.298 to -3.114	Yes	****	<0.0001				TiO2 vs. DOPA-P1	-1.221	-1.949 to -0.4935	Yes	**	0.0018				TiO2 vs. DOPA-P1	-2.447	-3.228 to -1.666	Yes	****	<0.0001
TiO2 vs. DOPA-P2	0.5881	0.4881 to 0.6880	Yes	****	<0.0001				TiO2 vs. DOPA-P2	-4.629	-5.721 to -3.538	Yes	****	<0.0001				TiO2 vs. DOPA-P2	-1.687	-2.414 to -0.9586	Yes	***	0.0001				TiO2 vs. DOPA-P2	-2.202	-2.983 to -1.422	Yes	****	<0.0001
TiO2 vs. DOPA-P1@P2	0.5199	0.4200 to 0.6198	Yes	****	<0.0001				TiO2 vs. DOPA-P1@P2	-4.872	-5.964 to -3.780	Yes	****	<0.0001				TiO2 vs. DOPA-P1@P2	-1.449	-2.176 to -0.7206	Yes	***	0.0005				TiO2 vs. DOPA-P1@P2	-2.565	-3.346 to -1.784	Yes	****	<0.0001
DOPA vs. DOPA-P1	0.5013	0.4014 to 0.6012	Yes	****	<0.0001				DOPA vs. DOPA-P1	-4.302	-5.394 to -3.211	Yes	****	<0.0001				DOPA vs. DOPA-P1	-1.427	-2.155 to -0.6991	Yes	***	0.0005				DOPA vs. DOPA-P1	-2.595	-3.376 to -1.815	Yes	****	<0.0001
DOPA vs. DOPA-P2	0.5132	0.4133 to 0.6131	Yes	****	<0.0001				DOPA vs. DOPA-P2	-4.726	-5.817 to -3.634	Yes	****	<0.0001				DOPA vs. DOPA-P2	-1.892	-2.620 to -1.164	Yes	****	<0.0001				DOPA vs. DOPA-P2	-2.351	-3.131 to -1.570	Yes	****	<0.0001
DOPA vs. DOPA-P1@P2	0.445	0.3451 to 0.5449	Yes	****	<0.0001				DOPA vs. DOPA-P1@P2	-4.969	-6.060 to -3.877	Yes	****	<0.0001				DOPA vs. DOPA-P1@P2	-1.654	-2.382 to -0.9262	Yes	***	0.0002				DOPA vs. DOPA-P1@P2	-2.713	-3.494 to -1.932	Yes	****	<0.0001
DOPA-P1 vs. DOPA-P2	0.01184	-0.08807 to 0.1117	No	ns	0.9943				DOPA-P1 vs. DOPA-P2	-0.4232	-1.515 to 0.6686	No	ns	0.7108				DOPA-P1 vs. DOPA-P2	-0.4651	-1.193 to 0.2628	No	ns	0.29				DOPA-P1 vs. DOPA-P2	0.2446	-0.5360 to 1.025	No	ns	0.8356
DOPA-P1 vs. DOPA-P1@P2	-0.05636	-0.1563 to 0.04354	No	ns	0.3963				DOPA-P1 vs. DOPA-P1@P2	-0.6661	-1.758 to 0.4257	No	ns	0.3283				DOPA-P1 vs. DOPA-P1@P2	-0.2271	-0.9550 to 0.5008	No	ns	0.8376				DOPA-P1 vs. DOPA-P1@P2	-0.1177	-0.8984 to 0.6629	No	ns	0.9859
DOPA-P2 vs. DOPA-P1@P2	-0.0682	-0.1681 to 0.03171	No	ns	0.2387				DOPA-P2 vs. DOPA-P1@P2	-0.2429	-1.335 to 0.8489	No	ns	0.9439				DOPA-P2 vs. DOPA-P1@P2	0.238	-0.4899 to 0.9659	No	ns	0.8146				DOPA-P2 vs. DOPA-P1@P2	-0.3624	-1.143 to 0.4183	No	ns	0.5691

## Sheet: WB
	TiO2	DOPA	DOPA-P1	DOPA-P2	DOPA-P1@P2
INOS	25764	25643.3	12348.9	12857.4	12292.7											iNOS (Group：TIO2 DOPA DOPA-P1 DOPA-P2 DOPA-P1@P2 ）
	24884.9	27983.2	15005.7	13576.2	11486.9
	24328.7	23220.6	13162.6	14555.1	14202.7
	TiO2	DOPA	DOPA-P1	DOPA-P2	DOPA-P1@P2
CD206	3017.98	4349.47	25839	23521.2	22510.6
	4584.86	4920.71	24821.9	24728.8	25380
	2592.2	2967.08	25722.9	28893.7	25233.2
	TiO2	DOPA	DOPA-P1	DOPA-P2	DOPA-P1@P2
β-actin	24176.4	26050	25076.8	24307.6	25201.3
	28837.8	28774	27436.4	28349.7	29609.5
	28745.2	29835	28541.7	30110.8	32970.4
							p value of Fig. 4J
INOS/β-actin	1.06567	0.984387	0.492444	0.528947	0.48778		Tukey's multiple comparisons test	Mean Diff.	95.00% CI of diff.	Below threshold?	Summary	Adjusted P Value
	0.862925	0.972517	0.546925	0.478883	0.387947		TiO2 vs. DOPA	0.01333	-0.2069 to 0.2336	No	ns	0.9996
	0.846354	0.778303	0.461172	0.483387	0.430772		TiO2 vs. DOPA-P1	0.425	0.2047 to 0.6453	Yes	***	0.0006
							TiO2 vs. DOPA-P2	0.428	0.2077 to 0.6483	Yes	***	0.0006
							TiO2 vs. DOPA-P1@P2	0.4893	0.2691 to 0.7096	Yes	***	0.0002
							DOPA vs. DOPA-P1	0.4117	0.1914 to 0.6319	Yes	***	0.0008
							DOPA vs. DOPA-P2	0.4147	0.1944 to 0.6349	Yes	***	0.0008
							DOPA vs. DOPA-P1@P2	0.476	0.2557 to 0.6963	Yes	***	0.0002
							DOPA-P1 vs. DOPA-P2	0.003	-0.2173 to 0.2233	No	ns	>0.9999
							DOPA-P1 vs. DOPA-P1@P2	0.06433	-0.1559 to 0.2846	No	ns	0.8663
							DOPA-P2 vs. DOPA-P1@P2	0.06133	-0.1589 to 0.2816	No	ns	0.8843
																CD206 (Group：TIO2 DOPA DOPA-P1 DOPA-P2 DOPA-P1@P2 ）
							p value of Fig. 4K
							Tukey's multiple comparisons test	Mean Diff.	95.00% CI of diff.	Below threshold?	Summary	Adjusted P Value
CD206/β-actin	0.124832	0.166966	1.0304	0.967647	0.893231		TiO2 vs. DOPA	-0.021	-0.1701 to 0.1281	No	ns	0.9891
	0.158988	0.171013	0.904706	0.872275	0.857157		TiO2 vs. DOPA-P1	-0.8207	-0.9698 to -0.6715	Yes	****	<0.0001
	0.0901786	0.0994499	0.901239	0.959579	0.76533		TiO2 vs. DOPA-P2	-0.8087	-0.9578 to -0.6595	Yes	****	<0.0001
							TiO2 vs. DOPA-P1@P2	-0.7137	-0.8628 to -0.5645	Yes	****	<0.0001
							DOPA vs. DOPA-P1	-0.7997	-0.9488 to -0.6505	Yes	****	<0.0001
							DOPA vs. DOPA-P2	-0.7877	-0.9368 to -0.6385	Yes	****	<0.0001
							DOPA vs. DOPA-P1@P2	-0.6927	-0.8418 to -0.5435	Yes	****	<0.0001
							DOPA-P1 vs. DOPA-P2	0.012	-0.1371 to 0.1611	No	ns	0.9987
							DOPA-P1 vs. DOPA-P1@P2	0.107	-0.04214 to 0.2561	No	ns	0.2033
							DOPA-P2 vs. DOPA-P1@P2	0.095	-0.05414 to 0.2441	No	ns	0.2925
																β-actin (Group：TIO2 DOPA DOPA-P1 DOPA-P2 DOPA-P1@P2 ）

## Sheet: Flow cytometry
	TiO2	DOPA	DOPA-P1	DOPA-P2	DOPA-P1@P2									TiO2	DOPA	DOPA-P1	DOPA-P2	DOPA-P1@P2
CD86	44	45.4	10.3	9.44	9.02								CD206	0.46	0.53	16.3	15.4	15.3
	40.25	47.01	9.88	10.04	9.86									0.3	0.32	15.22	15.99	15.99
	48.78	43.8	10.98	9.58	9.06									0.56	0.73	17.13	14.88	14.15
p value of Fig. 4G													p value of Fig. 4H
Tukey's multiple comparisons test	Mean Diff.	95.00% CI of diff.	Below threshold?	Summary	Adjusted P Value								Tukey's multiple comparisons test	Mean Diff.	95.00% CI of diff.	Below threshold?	Summary	Adjusted P Value
TiO2 vs. DOPA	-1.06	-6.630 to 4.510	No	ns	0.9673								TiO2 vs. DOPA	-0.08667	-1.848 to 1.675	No	ns	0.9998
TiO2 vs. DOPA-P1	33.96	28.39 to 39.53	Yes	****	<0.0001								TiO2 vs. DOPA-P1	-15.78	-17.54 to -14.02	Yes	****	<0.0001
TiO2 vs. DOPA-P2	34.66	29.09 to 40.23	Yes	****	<0.0001								TiO2 vs. DOPA-P2	-14.98	-16.74 to -13.22	Yes	****	<0.0001
TiO2 vs. DOPA-P1@P2	35.03	29.46 to 40.60	Yes	****	<0.0001								TiO2 vs. DOPA-P1@P2	-14.71	-16.47 to -12.95	Yes	****	<0.0001
DOPA vs. DOPA-P1	35.02	29.45 to 40.59	Yes	****	<0.0001								DOPA vs. DOPA-P1	-15.69	-17.45 to -13.93	Yes	****	<0.0001
DOPA vs. DOPA-P2	35.72	30.15 to 41.29	Yes	****	<0.0001								DOPA vs. DOPA-P2	-14.9	-16.66 to -13.14	Yes	****	<0.0001
DOPA vs. DOPA-P1@P2	36.09	30.52 to 41.66	Yes	****	<0.0001								DOPA vs. DOPA-P1@P2	-14.62	-16.38 to -12.86	Yes	****	<0.0001
DOPA-P1 vs. DOPA-P2	0.7	-4.870 to 6.270	No	ns	0.9929								DOPA-P1 vs. DOPA-P2	0.7933	-0.9683 to 2.555	No	ns	0.5947
DOPA-P1 vs. DOPA-P1@P2	1.073	-4.497 to 6.644	No	ns	0.9658								DOPA-P1 vs. DOPA-P1@P2	1.07	-0.6916 to 2.832	No	ns	0.3321
DOPA-P2 vs. DOPA-P1@P2	0.3733	-5.197 to 5.944	No	ns	0.9994								DOPA-P2 vs. DOPA-P1@P2	0.2767	-1.485 to 2.038	No	ns	0.9836

## Sheet: IF
															p value of Fig. 4B
iNOS		TIO2	DOPA	DOPA-P1	DOPA-P2	DOPA-P1@P2		TIO2	DOPA	DOPA-P1	DOPA-P2	DOPA-P1@P2			Tukey's multiple comparisons test	Mean Diff.	95.00% CI of diff.	Below threshold?	Summary	Adjusted P Value
	Mean	12.11	8.29	2.01	2	2.31		1.11716	0.76476	0.185424	0.184502	0.2131			TiO2 vs. DOPA	0.108	-0.03816 to 0.2542	No	ns	0.216
		10.58	8.06	1.95	2.36	2.65		0.976015	0.743542	0.179889	0.217712	0.244465			TiO2 vs. DOPA-P1	0.806	0.6598 to 0.9522	Yes	****	<0.0001
		9.26	10.25	1.83	1.75	2.22		0.854244	0.945572	0.168819	0.161439	0.204797			TiO2 vs. DOPA-P2	0.81	0.6638 to 0.9562	Yes	****	<0.0001
		10.88	10.69	2.25	2.44	2.65		1.00369	0.986162	0.207565	0.225092	0.244465			TiO2 vs. DOPA-P1@P2	0.788	0.6418 to 0.9342	Yes	****	<0.0001
		11.36	11.01	2.34	1.71	1.88		1.04797	1.01568	0.215867	0.157749	0.173432			DOPA vs. DOPA-P1	0.698	0.5518 to 0.8442	Yes	****	<0.0001
															DOPA vs. DOPA-P2	0.702	0.5558 to 0.8482	Yes	****	<0.0001
															DOPA vs. DOPA-P1@P2	0.68	0.5338 to 0.8262	Yes	****	<0.0001
															DOPA-P1 vs. DOPA-P2	0.004	-0.1422 to 0.1502	No	ns	>0.9999
															DOPA-P1 vs. DOPA-P1@P2	-0.018	-0.1642 to 0.1282	No	ns	0.9957
															DOPA-P2 vs. DOPA-P1@P2	-0.022	-0.1682 to 0.1242	No	ns	0.9908
															p value of Fig. 4C
CD206		TIO2	DOPA	DOPA-P1	DOPA-P2	DOPA-P1@P2									Tukey's multiple comparisons test	Mean Diff.	95.00% CI of diff.	Below threshold?	Summary	Adjusted P Value
	Mean	0.65	0.95	1.62	1.78	2.09		0.878378	1.28378	2.18919	2.40541	2.82432			TiO2 vs. DOPA	-0.218	-0.4872 to 0.05123	No	ns	0.1499
		0.69	0.79	1.88	1.98	1.88		0.932432	1.06757	2.54054	2.67568	2.54054			TiO2 vs. DOPA-P1	-1.368	-1.637 to -1.099	Yes	****	<0.0001
		0.76	0.88	1.68	1.99	1.79		1.02703	1.18919	2.27027	2.68919	2.41892			TiO2 vs. DOPA-P2	-1.614	-1.883 to -1.345	Yes	****	<0.0001
		0.88	0.85	1.89	2.01	1.81		1.18919	1.14865	2.55405	2.71622	2.44595			TiO2 vs. DOPA-P1@P2	-1.536	-1.805 to -1.267	Yes	****	<0.0001
		0.73	1.05	1.71	1.92	1.83		0.986486	1.41892	2.31081	2.59459	2.47297			DOPA vs. DOPA-P1	-1.15	-1.419 to -0.8808	Yes	****	<0.0001
															DOPA vs. DOPA-P2	-1.396	-1.665 to -1.127	Yes	****	<0.0001
															DOPA vs. DOPA-P1@P2	-1.318	-1.587 to -1.049	Yes	****	<0.0001
															DOPA-P1 vs. DOPA-P2	-0.246	-0.5152 to 0.02323	No	ns	0.0838
															DOPA-P1 vs. DOPA-P1@P2	-0.168	-0.4372 to 0.1012	No	ns	0.3656
															DOPA-P2 vs. DOPA-P1@P2	0.078	-0.1912 to 0.3472	No	ns	0.9056
