# Supplementary material for: Peptide-based inflammation-responsive implant coating sequentially regulates bone regeneration to enhance interfacial osseointegration
Source: Nat Commun. 2025 Apr 6;16:3283. doi: 10.1038/s41467-025-58444-8 (PMC11973180; doi:10.1038/s41467-025-58444-8)
Supplement: Supplementary file 4 — Source data [file 41467_2025_58444_MOESM4_ESM.zip › Fig. 5.xlsx]

## Sheet: IF
CD86	TiO2	DOPA	P1	P2	P1@P2						CD206	TiO2	DOPA	P1	P2	P1@P2
	10.89	12.98	3.04	4.09	3.82							1.28	1.65	6.13	6.34	8.29
	12.94	10.88	2.66	3.66	4.21							1.61	1.33	7.22	7.25	9.35
	12.88	12.84	3.45	2.98	4.55							1.14	1.21	7.44	8.61	8.01
	11.01	9.98	2.82	4.05	3.02							1.55	1.55	6.04	6.03	7.09
	9.87	12.02	3.24	3.33	3.12							1.09	1.44	8.09	6.88	9.06
p value of Fig. 5I											p value of Fig. 5J
Tukey's multiple comparisons test	Mean Diff.	95.00% CI of diff.	Below threshold?	Summary	Adjusted P Value						Tukey's multiple comparisons test	Mean Diff.	95.00% CI of diff.	Below threshold?	Summary	Adjusted P Value
TiO2 vs. DOPA	-0.222	-1.967 to 1.523	No	ns	0.9952						TiO2 vs. DOPA	-0.102	-1.487 to 1.283	No	ns	0.9994
TiO2 vs. DOPA-P1	8.476	6.731 to 10.22	Yes	****	<0.0001						TiO2 vs. DOPA-P1	-5.65	-7.035 to -4.265	Yes	****	<0.0001
TiO2 vs. DOPA-P2	7.896	6.151 to 9.641	Yes	****	<0.0001						TiO2 vs. DOPA-P2	-5.688	-7.073 to -4.303	Yes	****	<0.0001
TiO2 vs. DOPA-P1@P2	7.774	6.029 to 9.519	Yes	****	<0.0001						TiO2 vs. DOPA-P1@P2	-7.026	-8.411 to -5.641	Yes	****	<0.0001
DOPA vs. DOPA-P1	8.698	6.953 to 10.44	Yes	****	<0.0001						DOPA vs. DOPA-P1	-5.548	-6.933 to -4.163	Yes	****	<0.0001
DOPA vs. DOPA-P2	8.118	6.373 to 9.863	Yes	****	<0.0001						DOPA vs. DOPA-P2	-5.586	-6.971 to -4.201	Yes	****	<0.0001
DOPA vs. DOPA-P1@P2	7.996	6.251 to 9.741	Yes	****	<0.0001						DOPA vs. DOPA-P1@P2	-6.924	-8.309 to -5.539	Yes	****	<0.0001
DOPA-P1 vs. DOPA-P2	-0.58	-2.325 to 1.165	No	ns	0.8546						DOPA-P1 vs. DOPA-P2	-0.038	-1.423 to 1.347	No	ns	>0.9999
DOPA-P1 vs. DOPA-P1@P2	-0.702	-2.447 to 1.043	No	ns	0.7491						DOPA-P1 vs. DOPA-P1@P2	-1.376	-2.761 to 0.008590	No	ns	0.0519
DOPA-P2 vs. DOPA-P1@P2	-0.122	-1.867 to 1.623	No	ns	0.9995						DOPA-P2 vs. DOPA-P1@P2	-1.338	-2.723 to 0.04659	No	ns	0.0613

## Sheet: HE
Fibrous Th (μm)	TiO2	DOPA	P1	P2	P1@P2
	545.5	429.1	121	184.1	230.4
	597.1	487	165.7	100.6	209.4
	495.6	464.1	73.1	198.1	122.2
	592.7	452.4	170.1	98.8	85.9
	458.4	518.7	94.7	88.4	115.7
p value of Fig. 5F
Tukey's multiple comparisons test	Mean Diff.	95.00% CI of diff.	Below threshold?	Summary	Adjusted P Value
TiO2 vs. DOPA	67.6	-30.50 to 165.7	No	ns	0.2744
TiO2 vs. DOPA-P1	412.9	314.8 to 511.0	Yes	****	<0.0001
TiO2 vs. DOPA-P2	403.9	305.8 to 502.0	Yes	****	<0.0001
TiO2 vs. DOPA-P1@P2	385.1	287.0 to 483.2	Yes	****	<0.0001
DOPA vs. DOPA-P1	345.3	247.2 to 443.4	Yes	****	<0.0001
DOPA vs. DOPA-P2	336.3	238.2 to 434.4	Yes	****	<0.0001
DOPA vs. DOPA-P1@P2	317.5	219.4 to 415.6	Yes	****	<0.0001
DOPA-P1 vs. DOPA-P2	-9.08	-107.2 to 89.02	No	ns	0.9986
DOPA-P1 vs. DOPA-P1@P2	-27.8	-125.9 to 70.30	No	ns	0.9121
DOPA-P2 vs. DOPA-P1@P2	-18.72	-116.8 to 79.38	No	ns	0.9778

## Sheet: IHC
	TiO2	DOPA	P1	P2	P1@P2					IL-10	TiO2	DOPA	P1	P2	P1@P2
TNF-α	30.94	29.06	6.57	6.24	4.38						1.97	3.39	11.94	12.98	16.39
	26.84	33.66	4.21	6.55	3.22						2.59	3.01	9.28	15.28	15.01
	33.21	27.88	8.22	4.88	6.11						3.66	2.41	15.25	14.89	12.33
	25.29	26.55	6.33	5.71	6.41						2.21	2.98	9.99	15.05	15.56
	35.44	29.22	7.01	8.2	4.66						1.99	3.55	12.04	10.88	13.44
p value of Fig. 5G										p value of Fig. 4H
Tukey's multiple comparisons test	Mean Diff.	95.00% CI of diff.	Below threshold?	Summary	Adjusted P Value					Tukey's multiple comparisons test	Mean Diff.	95.00% CI of diff.	Below threshold?	Summary	Adjusted P Value
TiO2 vs. DOPA	1.07	-3.612 to 5.752	No	ns	0.9577					TiO2 vs. DOPA	-0.584	-3.553 to 2.385	No	ns	0.9753
TiO2 vs. DOPA-P1	23.88	19.19 to 28.56	Yes	****	<0.0001					TiO2 vs. DOPA-P1	-9.216	-12.19 to -6.247	Yes	****	<0.0001
TiO2 vs. DOPA-P2	24.03	19.35 to 28.71	Yes	****	<0.0001					TiO2 vs. DOPA-P2	-11.33	-14.30 to -8.363	Yes	****	<0.0001
TiO2 vs. DOPA-P1@P2	25.39	20.71 to 30.07	Yes	****	<0.0001					TiO2 vs. DOPA-P1@P2	-12.06	-15.03 to -9.093	Yes	****	<0.0001
DOPA vs. DOPA-P1	22.81	18.12 to 27.49	Yes	****	<0.0001					DOPA vs. DOPA-P1	-8.632	-11.60 to -5.663	Yes	****	<0.0001
DOPA vs. DOPA-P2	22.96	18.28 to 27.64	Yes	****	<0.0001					DOPA vs. DOPA-P2	-10.75	-13.72 to -7.779	Yes	****	<0.0001
DOPA vs. DOPA-P1@P2	24.32	19.64 to 29.00	Yes	****	<0.0001					DOPA vs. DOPA-P1@P2	-11.48	-14.45 to -8.509	Yes	****	<0.0001
DOPA-P1 vs. DOPA-P2	0.152	-4.530 to 4.834	No	ns	>0.9999					DOPA-P1 vs. DOPA-P2	-2.116	-5.085 to 0.8532	No	ns	0.2455
DOPA-P1 vs. DOPA-P1@P2	1.512	-3.170 to 6.194	No	ns	0.8669					DOPA-P1 vs. DOPA-P1@P2	-2.846	-5.815 to 0.1232	No	ns	0.0643
DOPA-P2 vs. DOPA-P1@P2	1.36	-3.322 to 6.042	No	ns	0.9048					DOPA-P2 vs. DOPA-P1@P2	-0.73	-3.699 to 2.239	No	ns	0.9455
