# Supplementary material for: Peptide-based inflammation-responsive implant coating sequentially regulates bone regeneration to enhance interfacial osseointegration
Source: Nat Commun. 2025 Apr 6;16:3283. doi: 10.1038/s41467-025-58444-8 (PMC11973180; doi:10.1038/s41467-025-58444-8)
Supplement: Supplementary file 4 — Source data [file 41467_2025_58444_MOESM4_ESM.zip › Fig. 6+Supplementary Fig. 6.xlsx]

## Sheet: Transwell
Transwell
CM	TIO2CM	DOPACM	DOPA-P1CM	DOPA-P2CM	DOPA-P1P2CM
63	71	75	349	378	388
75	63	80	365	351	366
61	74	66	321	351	357
p value of Fig. 6J
Tukey's multiple comparisons test	Mean Diff.	95.00% CI of diff.	Below threshold?	Summary	Adjusted P Value
ControlCM vs. TiO2CM	-3	-40.69 to 34.69	No	ns	0.9998
ControlCM vs. DOPACM	-7.333	-45.03 to 30.36	No	ns	0.984
ControlCM vs. DOPA-P1CM	-278.7	-316.4 to -241.0	Yes	****	<0.0001
ControlCM vs. DOPA-P2CM	-293.7	-331.4 to -256.0	Yes	****	<0.0001
ControlCM vs. DOPA-P1@P2CM	-304	-341.7 to -266.3	Yes	****	<0.0001
TiO2CM vs. DOPACM	-4.333	-42.03 to 33.36	No	ns	0.9986
TiO2CM vs. DOPA-P1CM	-275.7	-313.4 to -238.0	Yes	****	<0.0001
TiO2CM vs. DOPA-P2CM	-290.7	-328.4 to -253.0	Yes	****	<0.0001
TiO2CM vs. DOPA-P1@P2CM	-301	-338.7 to -263.3	Yes	****	<0.0001
DOPACM vs. DOPA-P1CM	-271.3	-309.0 to -233.6	Yes	****	<0.0001
DOPACM vs. DOPA-P2CM	-286.3	-324.0 to -248.6	Yes	****	<0.0001
DOPACM vs. DOPA-P1@P2CM	-296.7	-334.4 to -259.0	Yes	****	<0.0001
DOPA-P1CM vs. DOPA-P2CM	-15	-52.69 to 22.69	No	ns	0.7608
DOPA-P1CM vs. DOPA-P1@P2CM	-25.33	-63.03 to 12.36	No	ns	0.2816
DOPA-P2CM vs. DOPA-P1@P2CM	-10.33	-48.03 to 27.36	No	ns	0.9336

## Sheet: HH
μm	CM	TIO2CM	DOPACM	DOPA-P1CM	DOPA-P2CM	DOPA-P1P2CM	μm	CM	TIO2CM	DOPACM	DOPA-P1CM	DOPA-P2CM	DOPA-P1P2CM	μm	CM	TIO2CM	DOPACM	DOPA-P1CM	DOPA-P2CM	DOPA-P1P2CM
0h	9.774	9.585	8.914	9.218	9.808	9.741	24h	6.303	6.034	6.526	2.797	3.469	4.251	Wound Healing(%)	35.5126	37.0475	26.7893	69.6572	64.6309	56.3597
	9.475	9.769	10.071	9.412	9.548	9.472		5.818	5.742	7.011	3.356	3.767	2.893		38.5963	41.2222	30.3843	64.3434	60.5467	69.4573
	9.999	9.471	10.218	9.301	9.396	9.339		7.093	6.281	6.898	4.288	4.139	3.393		29.0629	33.6818	32.4917	53.8974	55.9493	63.6685
														p value of Fig. 6I
														Tukey's multiple comparisons test	Mean Diff.	95.00% CI of diff.	Below threshold?	Summary	Adjusted P Value
														ControlCM vs. TiO2CM	-2.927	-17.63 to 11.78	No	ns	0.9823
														ControlCM vs. DOPACM	4.503	-10.20 to 19.21	No	ns	0.8994
														ControlCM vs. DOPA-P1CM	-28.24	-42.95 to -13.54	Yes	***	0.0004
														ControlCM vs. DOPA-P2CM	-25.99	-40.69 to -11.28	Yes	***	0.0008
														ControlCM vs. DOPA-P1@P2CM	-28.77	-43.48 to -14.07	Yes	***	0.0003
														TiO2CM vs. DOPACM	7.43	-7.275 to 22.14	No	ns	0.5578
														TiO2CM vs. DOPA-P1CM	-25.32	-40.02 to -10.61	Yes	***	0.0009
														TiO2CM vs. DOPA-P2CM	-23.06	-37.77 to -8.355	Yes	**	0.0021
														TiO2CM vs. DOPA-P1@P2CM	-25.85	-40.55 to -11.14	Yes	***	0.0008
														DOPACM vs. DOPA-P1CM	-32.75	-47.45 to -18.04	Yes	****	<0.0001
														DOPACM vs. DOPA-P2CM	-30.49	-45.20 to -15.78	Yes	***	0.0002
														DOPACM vs. DOPA-P1@P2CM	-33.28	-47.98 to -18.57	Yes	****	<0.0001
														DOPA-P1CM vs. DOPA-P2CM	2.257	-12.45 to 16.96	No	ns	0.9945
														DOPA-P1CM vs. DOPA-P1@P2CM	-0.53	-15.24 to 14.18	No	ns	>0.9999
														DOPA-P2CM vs. DOPA-P1@P2CM	-2.787	-17.49 to 11.92	No	ns	0.9857

## Sheet: CG
	CM	TIO2CM	DOPACM	DOPA-P1CM	DOPA-P2CM	DOPA-P1P2CM		CM	TIO2CM	DOPACM	DOPA-P1CM	DOPA-P2CM	DOPA-P1P2CM
4h-Junctions	31	26	33	100	108	109		0.801655	0.672356	0.853375	2.58598	2.79286	2.81872
	45	36	41	108	113	116		1.16369	0.930954	1.06025	2.79286	2.92216	2.99974
	40	40	45	101	115	120		1.03439	1.03439	1.16369	2.61184	2.97388	3.10318
4h-Branches	60	42	63	89	116	94		1	0.7	1.05	1.48333	1.93333	1.56667
	65	52	55	102	92	120		1.08333	0.866667	0.916667	1.7	1.53333	2
	55	56	69	96	96	112		0.916667	0.933333	1.15	1.6	1.6	1.86667
24h-Junctions	60	81	89	105	126	105		0.818219	1.1046	1.21369	1.43188	1.71826	1.43188
	85	86	81	116	108	122		1.15914	1.17278	1.1046	1.58189	1.47279	1.66371
	75	82	82	116	114	126		1.02277	1.11823	1.11823	1.58189	1.55462	1.71826
24h-Branches	49	51	53	70	72	77		1.0279	1.06986	1.11181	1.46843	1.51038	1.61527
	44	42	62	82	86	86		0.923012	0.881057	1.30061	1.72016	1.80407	1.80407
	50	58	50	80	79	82		1.04888	1.2167	1.04888	1.6782	1.65723	1.72016
	CM			TIO2CM			DOPACM			DOPA-P1CM			DOPA-P2CM			DOPA-P1P2CM
4h-J	0.801655	1.16369	1.03439	0.672356	0.930954	1.03439	0.853375	1.06025	1.16369	2.58598	2.79286	2.61184	2.79286	2.92216	2.97388	2.81872	2.99974	3.10318
24h-J	0.818219	1.15914	1.02277	1.1046	1.17278	1.11823	1.21369	1.1046	1.11823	1.43188	1.58189	1.58189	1.71826	1.47279	1.55462	1.43188	1.66371	1.71826
4h-B	1	1.08333	0.916667	0.7	0.866667	0.933333	1.05	0.916667	1.15	1.48333	1.7	1.6	1.93333	1.53333	1.6	1.56667	2	1.86667
24h-B	1.0279	0.923012	1.04888	1.06986	0.881057	1.2167	1.11181	1.30061	1.04888	1.46843	1.72016	1.6782	1.51038	1.80407	1.65723	1.61527	1.80407	1.72016
p value of Fig. 6L															p value of Fig. 6K
4h-J							24h-J							4h-B									24h-B
Tukey's multiple comparisons test	Mean Diff.	95.00% CI of diff.	Below threshold?	Summary	Adjusted P Value		Tukey's multiple comparisons test	Mean Diff.	95.00% CI of diff.	Below threshold?	Summary	Adjusted P Value			Tukey's multiple comparisons test	Mean Diff.	95.00% CI of diff.	Below threshold?	Summary	Adjusted P Value			Tukey's multiple comparisons test	Mean Diff.	95.00% CI of diff.	Below threshold?	Summary	Adjusted P Value
ControlCM vs. TiO2CM	0.1207	-0.2915 to 0.5329	No	ns	0.9147		ControlCM vs. TiO2CM	-0.1318	-0.4495 to 0.1859	No	ns	0.7302			ControlCM vs. TiO2CM	0.1667	-0.2553 to 0.5886	No	ns	0.7661			ControlCM vs. TiO2CM	-0.05594	-0.4077 to 0.2958	No	ns	0.9935
ControlCM vs. DOPACM	-0.02586	-0.4380 to 0.3863	No	ns	>0.9999		ControlCM vs. DOPACM	-0.1455	-0.4632 to 0.1723	No	ns	0.6492			ControlCM vs. DOPACM	-0.03889	-0.4609 to 0.3831	No	ns	0.9995			ControlCM vs. DOPACM	-0.1538	-0.5056 to 0.1980	No	ns	0.6884
ControlCM vs. DOPA-P1CM	-1.664	-2.076 to -1.251	Yes	****	<0.0001		ControlCM vs. DOPA-P1CM	-0.5318	-0.8496 to -0.2141	Yes	**	0.0012			ControlCM vs. DOPA-P1CM	-0.5944	-1.016 to -0.1725	Yes	**	0.005			ControlCM vs. DOPA-P1CM	-0.6223	-0.9741 to -0.2705	Yes	***	0.0007
ControlCM vs. DOPA-P2CM	-1.896	-2.309 to -1.484	Yes	****	<0.0001		ControlCM vs. DOPA-P2CM	-0.5818	-0.8996 to -0.2641	Yes	***	0.0005			ControlCM vs. DOPA-P2CM	-0.6889	-1.111 to -0.2669	Yes	**	0.0015			ControlCM vs. DOPA-P2CM	-0.6573	-1.009 to -0.3055	Yes	***	0.0005
ControlCM vs. DOPA-P1@P2CM	-1.974	-2.386 to -1.562	Yes	****	<0.0001		ControlCM vs. DOPA-P1@P2CM	-0.6046	-0.9223 to -0.2869	Yes	***	0.0004			ControlCM vs. DOPA-P1@P2CM	-0.8111	-1.233 to -0.3891	Yes	***	0.0003			ControlCM vs. DOPA-P1@P2CM	-0.7132	-1.065 to -0.3614	Yes	***	0.0002
TiO2CM vs. DOPACM	-0.1465	-0.5587 to 0.2656	No	ns	0.8316		TiO2CM vs. DOPACM	-0.01364	-0.3314 to 0.3041	No	ns	>0.9999			TiO2CM vs. DOPACM	-0.2056	-0.6275 to 0.2164	No	ns	0.5926			TiO2CM vs. DOPACM	-0.0979	-0.4497 to 0.2539	No	ns	0.9296
TiO2CM vs. DOPA-P1CM	-1.784	-2.197 to -1.372	Yes	****	<0.0001		TiO2CM vs. DOPA-P1CM	-0.4	-0.7177 to -0.08230	Yes	*	0.0115			TiO2CM vs. DOPA-P1CM	-0.7611	-1.183 to -0.3391	Yes	***	0.0006			TiO2CM vs. DOPA-P1CM	-0.5664	-0.9182 to -0.2146	Yes	**	0.0017
TiO2CM vs. DOPA-P2CM	-2.017	-2.429 to -1.605	Yes	****	<0.0001		TiO2CM vs. DOPA-P2CM	-0.45	-0.7677 to -0.1323	Yes	**	0.0048			TiO2CM vs. DOPA-P2CM	-0.8556	-1.278 to -0.4336	Yes	***	0.0002			TiO2CM vs. DOPA-P2CM	-0.6014	-0.9531 to -0.2496	Yes	**	0.001
TiO2CM vs. DOPA-P1@P2CM	-2.095	-2.507 to -1.682	Yes	****	<0.0001		TiO2CM vs. DOPA-P1@P2CM	-0.4727	-0.7905 to -0.1550	Yes	**	0.0032			TiO2CM vs. DOPA-P1@P2CM	-0.9778	-1.400 to -0.5558	Yes	****	<0.0001			TiO2CM vs. DOPA-P1@P2CM	-0.6573	-1.009 to -0.3055	Yes	***	0.0005
DOPACM vs. DOPA-P1CM	-1.638	-2.050 to -1.226	Yes	****	<0.0001		DOPACM vs. DOPA-P1CM	-0.3864	-0.7041 to -0.06866	Yes	*	0.0147			DOPACM vs. DOPA-P1CM	-0.5556	-0.9775 to -0.1336	Yes	**	0.0083			DOPACM vs. DOPA-P1CM	-0.4685	-0.8203 to -0.1167	Yes	**	0.0077
DOPACM vs. DOPA-P2CM	-1.871	-2.283 to -1.458	Yes	****	<0.0001		DOPACM vs. DOPA-P2CM	-0.4364	-0.7541 to -0.1187	Yes	**	0.0061			DOPACM vs. DOPA-P2CM	-0.65	-1.072 to -0.2280	Yes	**	0.0024			DOPACM vs. DOPA-P2CM	-0.5035	-0.8552 to -0.1517	Yes	**	0.0044
DOPACM vs. DOPA-P1@P2CM	-1.948	-2.360 to -1.536	Yes	****	<0.0001		DOPACM vs. DOPA-P1@P2CM	-0.4591	-0.7768 to -0.1414	Yes	**	0.0041			DOPACM vs. DOPA-P1@P2CM	-0.7722	-1.194 to -0.3503	Yes	***	0.0005			DOPACM vs. DOPA-P1@P2CM	-0.5594	-0.9112 to -0.2076	Yes	**	0.0019
DOPA-P1CM vs. DOPA-P2CM	-0.2327	-0.6449 to 0.1794	No	ns	0.4481		DOPA-P1CM vs. DOPA-P2CM	-0.05	-0.3677 to 0.2677	No	ns	0.9938			DOPA-P1CM vs. DOPA-P2CM	-0.09444	-0.5164 to 0.3275	No	ns	0.9707			DOPA-P1CM vs. DOPA-P2CM	-0.03496	-0.3868 to 0.3168	No	ns	0.9993
DOPA-P1CM vs. DOPA-P1@P2CM	-0.3103	-0.7225 to 0.1019	No	ns	0.1901		DOPA-P1CM vs. DOPA-P1@P2CM	-0.07273	-0.3904 to 0.2450	No	ns	0.9678			DOPA-P1CM vs. DOPA-P1@P2CM	-0.2167	-0.6386 to 0.2053	No	ns	0.5422			DOPA-P1CM vs. DOPA-P1@P2CM	-0.0909	-0.4427 to 0.2609	No	ns	0.9473
DOPA-P2CM vs. DOPA-P1@P2CM	-0.07758	-0.4898 to 0.3346	No	ns	0.9861		DOPA-P2CM vs. DOPA-P1@P2CM	-0.02273	-0.3404 to 0.2950	No	ns	0.9999			DOPA-P2CM vs. DOPA-P1@P2CM	-0.1222	-0.5442 to 0.2997	No	ns	0.9181			DOPA-P2CM vs. DOPA-P1@P2CM	-0.05594	-0.4077 to 0.2958	No	ns	0.9935

## Sheet: WB
	CM	TiO2CM	DOPACM	DOPA-P1CM	DOPA-P2CM	DOPA-P1@P2CM			CM	TiO2CM	DOPACM	DOPA-P1CM	DOPA-P2CM	DOPA-P1@P2CM			VEGF (Group：CM TIO2CM DOPACM DOPA-P1CM DOPA-P2CM DOPA-P1@P2CM ）																						COL-I (Group：CM TIO2CM DOPACM DOPA-P1CM DOPA-P2CM DOPA-P1@P2CM ）
VEGF	3729.06	4257.26	4660.52	20564.7	22103.5	20744.2		VEGF/β-actin	0.170276	0.200977	0.214953	0.910962	1.06368	1.03608
	3317.38	3897.64	3978.69	18394.6	18636.2	18586.1			0.138208	0.173995	0.173147	0.790823	0.75389	0.751245
	3315.91	3487.69	3595.69	18292.5	19152.9	18225.1			0.143719	0.145977	0.154801	0.746084	0.78469	0.738159
	CM	TiO2CM	DOPACM	DOPA-P1CM	DOPA-P2CM	DOPA-P1@P2CM
FGF-2	14002.9	14907.5	14752.7	21121	21866.5	22529.9			CM	TiO2CM	DOPACM	DOPA-P1CM	DOPA-P2CM	DOPA-P1@P2CM
	13890.1	13339.2	13333.3	21128.2	21604.1	20906.4		FGF-2/β-actin	0.639397	0.703757	0.680427	0.935605	1.05227	1.12527
	14235.8	14367.4	13150	20922.4	20539.5	20558.9			0.578684	0.59548	0.580246	0.908346	0.873949	0.84503
	CM	TiO2CM	DOPACM	DOPA-P1CM	DOPA-P2CM	DOPA-P1@P2CM			0.617012	0.601343	0.566129	0.853348	0.841498	0.832687
β-actin	21900.1	21182.8	21681.5	22574.7	20780.2	20021.8
	24002.8	22400.8	22978.7	23260.1	24720.1	24740.4
	23072.2	23892.1	23227.8	24518.1	24408.2	24689.9
	CM	TiO2CM	DOPACM	DOPA-P1CM	DOPA-P2CM	DOPA-P1@P2CM			CM	TiO2CM	DOPACM	DOPA-P1CM	DOPA-P2CM	DOPA-P1@P2CM
COL-I	6008.62	7150.42	5790.59	19296.4	19941.5	21147.3		COL-I/β-actin	0.281939	0.323959	0.246617	0.812338	0.896784	0.938844
	7459.33	6630.3	4885.05	18237.4	20053.5	18913.8			0.411894	0.356072	0.301909	1.02205	0.993974	0.942502
	3468.3	3475.15	4329.52	18905.4	18844.2	17919.8			0.201419	0.196187	0.226743	0.968207	0.910608	0.871515
	CM	TiO2CM	DOPACM	DOPA-P1CM	DOPA-P2CM	DOPA-P1@P2CM
OPN	6342.98	4788.1	4042.1	18740	19448	18125.9			CM	TiO2CM	DOPACM	DOPA-P1CM	DOPA-P2CM	DOPA-P1@P2CM
	4245.5	5618	5603.18	20683	19378.2	19649.8		OPN/β-actin	0.297628	0.216932	0.17215	0.788911	0.87459	0.80471
	8738.86	7238.05	6802.76	21213.2	22035.7	18772.4			0.234431	0.301708	0.346291	1.15911	0.960505	0.97918
	CM	TiO2CM	DOPACM	DOPA-P1CM	DOPA-P2CM	DOPA-P1@P2CM			0.507502	0.408619	0.356271	1.0864	1.06483	0.912982
β-actin	21311.8	22072	23480.1	23754.2	22236.7	22524.8
	18109.8	18620.6	16180.5	17843.8	20175.1	20067.6
	17219.4	17713.5	19094.4	19526.2	20694.1	20561.6
	p value of Fig. 6M								p value of Fig. 6N
VEGF/β-actin	Tukey's multiple comparisons test	Mean Diff.	95.00% CI of diff.	Below threshold?	Summary	Adjusted P Value		FGF-2/β-actin	Tukey's multiple comparisons test	Mean Diff.	95.00% CI of diff.	Below threshold?	Summary	Adjusted P Value
	CM vs. TiO2CM	-0.023	-0.3123 to 0.2663	No	ns	0.9998			CM vs. TiO2CM	-0.02167	-0.2733 to 0.2300	No	ns	0.9996
	CM vs. DOPACM	-0.03033	-0.3197 to 0.2590	No	ns	0.9991			CM vs. DOPACM	0.003	-0.2486 to 0.2546	No	ns	>0.9999			FGF-2 (Group：CM TIO2CM DOPACM DOPA-P1CM DOPA-P2CM DOPA-P1@P2CM ）																						OPN (Group：CM TIO2CM DOPACM DOPA-P1CM DOPA-P2CM DOPA-P1@P2CM ）
	CM vs. DOPA-P1CM	-0.6653	-0.9547 to -0.3760	Yes	****	<0.0001			CM vs. DOPA-P1CM	-0.2873	-0.5390 to -0.03571	Yes	*	0.0224
	CM vs. DOPA-P2CM	-0.717	-1.006 to -0.4277	Yes	****	<0.0001			CM vs. DOPA-P2CM	-0.3107	-0.5623 to -0.05904	Yes	*	0.0132
	CM vs. DOPA-P1@P2CM	-0.691	-0.9803 to -0.4017	Yes	****	<0.0001			CM vs. DOPA-P1@P2CM	-0.3227	-0.5743 to -0.07104	Yes	*	0.0101
	TiO2CM vs. DOPACM	-0.007333	-0.2967 to 0.2820	No	ns	>0.9999			TiO2CM vs. DOPACM	0.02467	-0.2270 to 0.2763	No	ns	0.9993
	TiO2CM vs. DOPA-P1CM	-0.6423	-0.9317 to -0.3530	Yes	****	<0.0001			TiO2CM vs. DOPA-P1CM	-0.2657	-0.5173 to -0.01404	Yes	*	0.0365
	TiO2CM vs. DOPA-P2CM	-0.694	-0.9833 to -0.4047	Yes	****	<0.0001			TiO2CM vs. DOPA-P2CM	-0.289	-0.5406 to -0.03737	Yes	*	0.0216
	TiO2CM vs. DOPA-P1@P2CM	-0.668	-0.9573 to -0.3787	Yes	****	<0.0001			TiO2CM vs. DOPA-P1@P2CM	-0.301	-0.5526 to -0.04937	Yes	*	0.0164
	DOPACM vs. DOPA-P1CM	-0.635	-0.9243 to -0.3457	Yes	****	<0.0001			DOPACM vs. DOPA-P1CM	-0.2903	-0.5420 to -0.03871	Yes	*	0.0209
	DOPACM vs. DOPA-P2CM	-0.6867	-0.9760 to -0.3973	Yes	****	<0.0001			DOPACM vs. DOPA-P2CM	-0.3137	-0.5653 to -0.06204	Yes	*	0.0124
	DOPACM vs. DOPA-P1@P2CM	-0.6607	-0.9500 to -0.3713	Yes	****	<0.0001			DOPACM vs. DOPA-P1@P2CM	-0.3257	-0.5773 to -0.07404	Yes	**	0.0095
	DOPA-P1CM vs. DOPA-P2CM	-0.05167	-0.3410 to 0.2377	No	ns	0.989			DOPA-P1CM vs. DOPA-P2CM	-0.02333	-0.2750 to 0.2283	No	ns	0.9995
	DOPA-P1CM vs. DOPA-P1@P2CM	-0.02567	-0.3150 to 0.2637	No	ns	0.9996			DOPA-P1CM vs. DOPA-P1@P2CM	-0.03533	-0.2870 to 0.2163	No	ns	0.9963
	DOPA-P2CM vs. DOPA-P1@P2CM	0.026	-0.2633 to 0.3153	No	ns	0.9996			DOPA-P2CM vs. DOPA-P1@P2CM	-0.012	-0.2636 to 0.2396	No	ns	>0.9999
	p value of Fig. 6O								p value of Fig. 6P
COL-I/β-actin	Tukey's multiple comparisons test	Mean Diff.	95.00% CI of diff.	Below threshold?	Summary	Adjusted P Value		OPN/β-actin	Tukey's multiple comparisons test	Mean Diff.	95.00% CI of diff.	Below threshold?	Summary	Adjusted P Value
	CM vs. TiO2CM	0.006333	-0.2068 to 0.2195	No	ns	>0.9999			CM vs. TiO2CM	0.03733	-0.3090 to 0.3837	No	ns	0.999
	CM vs. DOPACM	0.03967	-0.1735 to 0.2528	No	ns	0.9868			CM vs. DOPACM	0.05533	-0.2910 to 0.4017	No	ns	0.9934
	CM vs. DOPA-P1CM	-0.6357	-0.8488 to -0.4225	Yes	****	<0.0001			CM vs. DOPA-P1CM	-0.6647	-1.011 to -0.3183	Yes	***	0.0004
	CM vs. DOPA-P2CM	-0.6357	-0.8488 to -0.4225	Yes	****	<0.0001			CM vs. DOPA-P2CM	-0.6203	-0.9667 to -0.2740	Yes	***	0.0007
	CM vs. DOPA-P1@P2CM	-0.6197	-0.8328 to -0.4065	Yes	****	<0.0001			CM vs. DOPA-P1@P2CM	-0.5523	-0.8987 to -0.2060	Yes	**	0.0018
	TiO2CM vs. DOPACM	0.03333	-0.1798 to 0.2465	No	ns	0.994			TiO2CM vs. DOPACM	0.018	-0.3283 to 0.3643	No	ns	>0.9999
	TiO2CM vs. DOPA-P1CM	-0.642	-0.8551 to -0.4289	Yes	****	<0.0001			TiO2CM vs. DOPA-P1CM	-0.702	-1.048 to -0.3557	Yes	***	0.0002
	TiO2CM vs. DOPA-P2CM	-0.642	-0.8551 to -0.4289	Yes	****	<0.0001			TiO2CM vs. DOPA-P2CM	-0.6577	-1.004 to -0.3113	Yes	***	0.0004
	TiO2CM vs. DOPA-P1@P2CM	-0.626	-0.8391 to -0.4129	Yes	****	<0.0001			TiO2CM vs. DOPA-P1@P2CM	-0.5897	-0.9360 to -0.2433	Yes	**	0.001
	DOPACM vs. DOPA-P1CM	-0.6753	-0.8885 to -0.4622	Yes	****	<0.0001			DOPACM vs. DOPA-P1CM	-0.72	-1.066 to -0.3737	Yes	***	0.0002			β-actin (Group：CM TIO2CM DOPACM DOPA-P1CM DOPA-P2CM DOPA-P1@P2CM ）																						β-actin (Group：CM TIO2CM DOPACM DOPA-P1CM DOPA-P2CM DOPA-P1@P2CM ）
	DOPACM vs. DOPA-P2CM	-0.6753	-0.8885 to -0.4622	Yes	****	<0.0001			DOPACM vs. DOPA-P2CM	-0.6757	-1.022 to -0.3293	Yes	***	0.0003
	DOPACM vs. DOPA-P1@P2CM	-0.6593	-0.8725 to -0.4462	Yes	****	<0.0001			DOPACM vs. DOPA-P1@P2CM	-0.6077	-0.9540 to -0.2613	Yes	***	0.0008
	DOPA-P1CM vs. DOPA-P2CM	0	-0.2131 to 0.2131	No	ns	>0.9999			DOPA-P1CM vs. DOPA-P2CM	0.04433	-0.3020 to 0.3907	No	ns	0.9976
	DOPA-P1CM vs. DOPA-P1@P2CM	0.016	-0.1971 to 0.2291	No	ns	0.9998			DOPA-P1CM vs. DOPA-P1@P2CM	0.1123	-0.2340 to 0.4587	No	ns	0.8765
	DOPA-P2CM vs. DOPA-P1@P2CM	0.016	-0.1971 to 0.2291	No	ns	0.9998			DOPA-P2CM vs. DOPA-P1@P2CM	0.068	-0.2783 to 0.4143	No	ns	0.9833

## Sheet: RT-qPCR
基因	分组	内参	目的基因	ΔCt	—ΔΔCt	相对表达量	相对均值		基因	分组	内参	目的基因	ΔCt	—ΔΔCt	相对表达量	相对均值		基因	分组	内参	目的基因	ΔCt	—ΔΔCt	相对表达量	相对均值		基因	分组	内参	目的基因	ΔCt	—ΔΔCt	相对表达量	相对均值
VEGF	ControlCM	20.1304	28.5729	8.44247	-0.237663	0.848118	1.00781		FGF2	ControlCM	20.1304	28.2447	8.11428	0.0808561	1.05765	1.00097		Col1a1	ControlCM	22.2622	27.177	4.91485	0.0508767	1.03589	1.00032		Opn	ControlCM	22.2622	27.6498	5.38764	-0.182874	0.880946	1.00407
		20.1322	28.1352	8.00302	0.201791	1.15013					20.1322	28.3339	8.20175	-0.00661161	0.995428					22.4458	27.4433	4.99746	-0.0317311	0.978246					22.4458	27.587	5.14121	0.0635555	1.04504
		20.065	28.2339	8.16894	0.035872	1.02518					20.065	28.3343	8.26938	-0.0742445	0.949839					22.4709	27.4557	4.98487	-0.0191456	0.986817					22.4709	27.5563	5.08544	0.119319	1.08622
	TiO2CM	20.0668	28.3373	8.27057	0.13211	1.0959	0.920517			TiO2CM	20.0668	28.3124	8.24563	0.0708789	1.05036	0.949302			TiO2CM	22.674	27.5869	4.91289	0.205782	1.15331	0.942864			TiO2CM	22.674	27.9203	5.24627	-0.0769044	0.94809	1.02824
		20.0382	28.5124	8.47416	-0.269349	0.829694					20.0382	28.4809	8.44266	-0.247526	0.84234					22.5656	27.8131	5.24756	-0.281832	0.822546					22.5656	27.4468	4.88128	0.323484	1.25135
		20.0595	28.5228	8.4633	-0.258492	0.835961					20.0595	28.3208	8.26124	-0.0661099	0.95521					22.738	27.9335	5.19556	-0.229831	0.852734					22.738	28.1185	5.38054	-0.17578	0.885288
	DOPACM	20.0448	27.9237	7.87897	0.325844	1.2534	1.07975			DOPACM	20.0448	28.339	8.29421	-0.099071	0.933634	0.986346			DOPACM	22.6495	27.4755	4.82603	0.139695	1.10167	0.848853			DOPACM	22.6495	27.4184	4.76887	0.435897	1.35275	1.16694
		20.0288	28.2171	8.18832	0.016486	1.01149					20.0288	28.1516	8.12283	0.0723001	1.05139					22.211	27.7018	5.4908	-0.525075	0.694923					22.211	27.2912	5.08021	0.12455	1.09017
		20.1102	28.3525	8.24229	-0.0374763	0.974358					20.1102	28.3433	8.23312	-0.0379894	0.974011					22.4376	27.8185	5.38083	-0.415108	0.749963					22.4376	27.5612	5.12358	0.0811879	1.05789
	DOPA-P1CM	19.9337	25.6518	5.71812	2.68456	6.42882	6.28641			DOPA-P1CM	19.9337	26.372	6.4383	1.87821	3.67619	3.06889			DOPA-P1CM	22.283	26.0934	3.81041	1.30826	2.47643	2.50307			DOPA-P1CM	22.283	24.261	1.97798	3.19138	9.13487	9.63393
		19.8927	25.5641	5.67138	2.53343	5.78946					19.8927	26.702	6.80932	1.38582	2.6132					22.4384	26.0717	3.63334	1.33238	2.51819					22.4384	24.3789	1.94052	3.26424	9.60802
		19.933	25.4064	5.47342	2.73139	6.64096					19.933	26.5835	6.65051	1.54463	2.91728					22.4296	26.065	3.63539	1.33033	2.51461					22.4296	24.2897	1.86009	3.34467	10.1589
	DOPA-P2CM	20.0409	25.4931	5.45218	2.75263	6.73946	6.77739			DOPA-P2CM	20.0409	26.3487	6.30776	1.88738	3.69962	3.23761			DOPA-P2CM	22.2705	25.9776	3.70707	1.25866	2.39273	2.65626			DOPA-P2CM	22.2705	24.1701	1.89956	3.3052	9.88472	9.62294
		20.012	25.5613	5.54931	2.6555	6.30063					20.012	26.6551	6.64307	1.55206	2.93236					22.2076	25.6513	3.44369	1.52204	2.87197					22.2076	24.3181	2.11053	3.09423	8.53999
		20.033	25.3715	5.33848	2.86633	7.29207					20.033	26.6048	6.57181	1.62333	3.08085					22.3983	25.9288	3.53059	1.43514	2.70408					22.3983	24.2184	1.82015	3.38462	10.4441
	DOPA-P1P2CM	20.0169	25.5301	5.5132	2.69161	6.46032	6.38312			DOPA-P1P2CM	20.0169	26.408	6.39113	1.80401	3.49189	3.37622			DOPA-P1P2CM	22.505	26.0094	3.50434	1.46139	2.75373	2.46621			DOPA-P1P2CM	22.505	24.6005	2.09544	3.10932	8.62976	8.55665
		19.8933	25.5514	5.6581	2.54671	5.84299					19.8933	26.3788	6.4855	1.70963	3.27077					22.1478	25.9464	3.79858	1.16715	2.24567					22.5478	24.5751	2.02725	3.17751	9.04745
		19.879	25.3086	5.42954	2.77527	6.84604					19.879	26.3231	6.4441	1.75103	3.36599					22.257	25.9602	3.70317	1.26256	2.39921					22.257	24.4631	2.20607	2.99869	7.99274
									p value of p value of Supplementary Fig. 6F									p value of p value of Supplementary Fig. 6C									p value of p value of Supplementary Fig. 6D
p value of p value of Supplementary Fig. 6E									Tukey's multiple comparisons test	Mean Diff.	95.00% CI of diff.	Below threshold?	Summary	Adjusted P Value				Tukey's multiple comparisons test	Mean Diff.	95.00% CI of diff.	Below threshold?	Summary	Adjusted P Value				Tukey's multiple comparisons test	Mean Diff.	95.00% CI of diff.	Below threshold?	Summary	Adjusted P Value
Tukey's multiple comparisons test	Mean Diff.	95.00% CI of diff.	Below threshold?	Summary	Adjusted P Value				ControlCM vs. TiO2CM	0.05167	-0.7361 to 0.8394	No	ns	>0.9999				ControlCM vs. TiO2CM	0.05746	-0.4564 to 0.5714	No	ns	0.9988				ControlCM vs. TiO2CM	-0.02417	-1.431 to 1.383	No	ns	>0.9999
ControlCM vs. TiO2CM	0.08729	-0.8941 to 1.069	No	ns	0.9996				ControlCM vs. DOPACM	0.01463	-0.7731 to 0.8024	No	ns	>0.9999				ControlCM vs. DOPACM	0.1515	-0.3624 to 0.6654	No	ns	0.9126				ControlCM vs. DOPACM	-0.1629	-1.570 to 1.244	No	ns	0.9985
ControlCM vs. DOPACM	-0.07194	-1.053 to 0.9095	No	ns	0.9998				ControlCM vs. DOPA-P1CM	-2.068	-2.856 to -1.280	Yes	****	<0.0001				ControlCM vs. DOPA-P1CM	-1.503	-2.017 to -0.9889	Yes	****	<0.0001				ControlCM vs. DOPA-P1CM	-8.63	-10.04 to -7.223	Yes	****	<0.0001
ControlCM vs. DOPA-P1CM	-5.279	-6.260 to -4.297	Yes	****	<0.0001				ControlCM vs. DOPA-P2CM	-2.237	-3.024 to -1.449	Yes	****	<0.0001				ControlCM vs. DOPA-P2CM	-1.656	-2.170 to -1.142	Yes	****	<0.0001				ControlCM vs. DOPA-P2CM	-8.619	-10.03 to -7.212	Yes	****	<0.0001
ControlCM vs. DOPA-P2CM	-5.77	-6.751 to -4.788	Yes	****	<0.0001				ControlCM vs. DOPA-P1@P2CM	-2.375	-3.163 to -1.588	Yes	****	<0.0001				ControlCM vs. DOPA-P1@P2CM	-1.466	-1.980 to -0.9520	Yes	****	<0.0001				ControlCM vs. DOPA-P1@P2CM	-7.553	-8.959 to -6.146	Yes	****	<0.0001
ControlCM vs. DOPA-P1@P2CM	-5.375	-6.357 to -4.394	Yes	****	<0.0001				TiO2CM vs. DOPACM	-0.03704	-0.8248 to 0.7507	No	ns	>0.9999				TiO2CM vs. DOPACM	0.09401	-0.4199 to 0.6079	No	ns	0.9878				TiO2CM vs. DOPACM	-0.1387	-1.546 to 1.268	No	ns	0.9993
TiO2CM vs. DOPACM	-0.1592	-1.141 to 0.8222	No	ns	0.9929				TiO2CM vs. DOPA-P1CM	-2.12	-2.907 to -1.332	Yes	****	<0.0001				TiO2CM vs. DOPA-P1CM	-1.56	-2.074 to -1.046	Yes	****	<0.0001				TiO2CM vs. DOPA-P1CM	-8.606	-10.01 to -7.199	Yes	****	<0.0001
TiO2CM vs. DOPA-P1CM	-5.366	-6.347 to -4.384	Yes	****	<0.0001				TiO2CM vs. DOPA-P2CM	-2.288	-3.076 to -1.501	Yes	****	<0.0001				TiO2CM vs. DOPA-P2CM	-1.713	-2.227 to -1.199	Yes	****	<0.0001				TiO2CM vs. DOPA-P2CM	-8.595	-10.00 to -7.188	Yes	****	<0.0001
TiO2CM vs. DOPA-P2CM	-5.857	-6.838 to -4.875	Yes	****	<0.0001				TiO2CM vs. DOPA-P1@P2CM	-2.427	-3.215 to -1.639	Yes	****	<0.0001				TiO2CM vs. DOPA-P1@P2CM	-1.523	-2.037 to -1.009	Yes	****	<0.0001				TiO2CM vs. DOPA-P1@P2CM	-7.528	-8.935 to -6.122	Yes	****	<0.0001
TiO2CM vs. DOPA-P1@P2CM	-5.463	-6.444 to -4.481	Yes	****	<0.0001				DOPACM vs. DOPA-P1CM	-2.083	-2.870 to -1.295	Yes	****	<0.0001				DOPACM vs. DOPA-P1CM	-1.654	-2.168 to -1.140	Yes	****	<0.0001				DOPACM vs. DOPA-P1CM	-8.467	-9.874 to -7.060	Yes	****	<0.0001
DOPACM vs. DOPA-P1CM	-5.207	-6.188 to -4.225	Yes	****	<0.0001				DOPACM vs. DOPA-P2CM	-2.251	-3.039 to -1.464	Yes	****	<0.0001				DOPACM vs. DOPA-P2CM	-1.807	-2.321 to -1.294	Yes	****	<0.0001				DOPACM vs. DOPA-P2CM	-8.456	-9.863 to -7.049	Yes	****	<0.0001
DOPACM vs. DOPA-P2CM	-5.698	-6.679 to -4.716	Yes	****	<0.0001				DOPACM vs. DOPA-P1@P2CM	-2.39	-3.178 to -1.602	Yes	****	<0.0001				DOPACM vs. DOPA-P1@P2CM	-1.617	-2.131 to -1.103	Yes	****	<0.0001				DOPACM vs. DOPA-P1@P2CM	-7.39	-8.797 to -5.983	Yes	****	<0.0001
DOPACM vs. DOPA-P1@P2CM	-5.303	-6.285 to -4.322	Yes	****	<0.0001				DOPA-P1CM vs. DOPA-P2CM	-0.1687	-0.9564 to 0.6190	No	ns	0.9757				DOPA-P1CM vs. DOPA-P2CM	-0.1532	-0.6671 to 0.3607	No	ns	0.9088				DOPA-P1CM vs. DOPA-P2CM	0.01099	-1.396 to 1.418	No	ns	>0.9999
DOPA-P1CM vs. DOPA-P2CM	-0.491	-1.472 to 0.4905	No	ns	0.5674				DOPA-P1CM vs. DOPA-P1@P2CM	-0.3073	-1.095 to 0.4804	No	ns	0.7745				DOPA-P1CM vs. DOPA-P1@P2CM	0.03687	-0.4770 to 0.5508	No	ns	0.9999				DOPA-P1CM vs. DOPA-P1@P2CM	1.077	-0.3296 to 2.484	No	ns	0.1781
DOPA-P1CM vs. DOPA-P1@P2CM	-0.0967	-1.078 to 0.8847	No	ns	0.9993				DOPA-P2CM vs. DOPA-P1@P2CM	-0.1386	-0.9263 to 0.6491	No	ns	0.9897				DOPA-P2CM vs. DOPA-P1@P2CM	0.1901	-0.3238 to 0.7040	No	ns	0.8088				DOPA-P2CM vs. DOPA-P1@P2CM	1.066	-0.3406 to 2.473	No	ns	0.1853
DOPA-P2CM vs. DOPA-P1@P2CM	0.3943	-0.5872 to 1.376	No	ns	0.7541

## Sheet: ALP
ALP	CM	TiO2CM	DOPACM	DOPA-P1CM	DOPA-P2CM	DOPA-P1@P2CM
	7.92	10.24	11.98	65.92	67.75	58.89
	8.99	10.01	8.89	58.39	65.25	65.87
	8.76	7.99	9.23	56.36	58.88	58.35
p value of Fig. 6Q
Tukey's multiple comparisons test	Mean Diff.	95.00% CI of diff.	Below threshold?	Summary	Adjusted P Value
CM vs. TiO2CM	-0.8567	-10.13 to 8.417	No	ns	0.9995
CM vs. DOPACM	-1.477	-10.75 to 7.797	No	ns	0.9935
CM vs. DOPA-P1CM	-51.67	-60.94 to -42.39	Yes	****	<0.0001
CM vs. DOPA-P2CM	-55.4	-64.68 to -46.13	Yes	****	<0.0001
CM vs. DOPA-P1@P2CM	-52.48	-61.75 to -43.21	Yes	****	<0.0001
TiO2CM vs. DOPACM	-0.62	-9.894 to 8.654	No	ns	0.9999
TiO2CM vs. DOPA-P1CM	-50.81	-60.08 to -41.54	Yes	****	<0.0001
TiO2CM vs. DOPA-P2CM	-54.55	-63.82 to -45.27	Yes	****	<0.0001
TiO2CM vs. DOPA-P1@P2CM	-51.62	-60.90 to -42.35	Yes	****	<0.0001
DOPACM vs. DOPA-P1CM	-50.19	-59.46 to -40.92	Yes	****	<0.0001
DOPACM vs. DOPA-P2CM	-53.93	-63.20 to -44.65	Yes	****	<0.0001
DOPACM vs. DOPA-P1@P2CM	-51	-60.28 to -41.73	Yes	****	<0.0001
DOPA-P1CM vs. DOPA-P2CM	-3.737	-13.01 to 5.537	No	ns	0.7519
DOPA-P1CM vs. DOPA-P1@P2CM	-0.8133	-10.09 to 8.460	No	ns	0.9996
DOPA-P2CM vs. DOPA-P1@P2CM	2.923	-6.350 to 12.20	No	ns	0.8883

## Sheet: ARS
ARS	CM	TiO2CM	DOPACM	DOPA-P1CM	DOPA-P2CM	DOPA-P1@P2CM
	4.46	4.52	7.94	25.46	23.05	26.88
	5.56	5.01	5.28	27.14	27.11	27.22
	3.33	3.28	3.25	22.47	27.55	24.22
p value of Fig. 6R
Tukey's multiple comparisons test	Mean Diff.	95.00% CI of diff.	Below threshold?	Summary	Adjusted P Value
CM vs. TiO2CM	0.18	-5.074 to 5.434	No	ns	>0.9999
CM vs. DOPACM	-1.04	-6.294 to 4.214	No	ns	0.9827
CM vs. DOPA-P1CM	-20.57	-25.83 to -15.32	Yes	****	<0.0001
CM vs. DOPA-P2CM	-21.45	-26.71 to -16.20	Yes	****	<0.0001
CM vs. DOPA-P1@P2CM	-21.66	-26.91 to -16.40	Yes	****	<0.0001
TiO2CM vs. DOPACM	-1.22	-6.474 to 4.034	No	ns	0.9659
TiO2CM vs. DOPA-P1CM	-20.75	-26.01 to -15.50	Yes	****	<0.0001
TiO2CM vs. DOPA-P2CM	-21.63	-26.89 to -16.38	Yes	****	<0.0001
TiO2CM vs. DOPA-P1@P2CM	-21.84	-27.09 to -16.58	Yes	****	<0.0001
DOPACM vs. DOPA-P1CM	-19.53	-24.79 to -14.28	Yes	****	<0.0001
DOPACM vs. DOPA-P2CM	-20.41	-25.67 to -15.16	Yes	****	<0.0001
DOPACM vs. DOPA-P1@P2CM	-20.62	-25.87 to -15.36	Yes	****	<0.0001
DOPA-P1CM vs. DOPA-P2CM	-0.88	-6.134 to 4.374	No	ns	0.9918
DOPA-P1CM vs. DOPA-P1@P2CM	-1.083	-6.337 to 4.170	No	ns	0.9794
DOPA-P2CM vs. DOPA-P1@P2CM	-0.2033	-5.457 to 5.050	No	ns	>0.9999

## Sheet: IF
	CM	TiO2CM	DOPACM	DOPA-P1CM	DOPA-P2CM	DOPA-P1@P2CM
间接OPN	1.127	1.219	1.14	2.321	2.134	2.235
	1.08	0.898	1.227	1.987	1.987	2.258
	0.925	1.091	1.294	2.328	2.371	1.987
	0.881	0.877	0.98	2.1	2.018	2.332
	0.987	1.215	1.235	1.921	2.39	2.339
p value of p value of Supplementary Fig. 6B
Tukey's multiple comparisons test	Mean Diff.	95.00% CI of diff.	Below threshold?	Summary	Adjusted P Value
ControlCM vs. TiO2CM	-0.06	-0.3643 to 0.2443	No	ns	0.9893
ControlCM vs. DOPACM	-0.1752	-0.4795 to 0.1291	No	ns	0.4962
ControlCM vs. DOPA-P1CM	-1.131	-1.436 to -0.8271	Yes	****	<0.0001
ControlCM vs. DOPA-P2CM	-1.18	-1.484 to -0.8757	Yes	****	<0.0001
ControlCM vs. DOPA-P1@P2CM	-1.23	-1.535 to -0.9259	Yes	****	<0.0001
TiO2CM vs. DOPACM	-0.1152	-0.4195 to 0.1891	No	ns	0.8462
TiO2CM vs. DOPA-P1CM	-1.071	-1.376 to -0.7671	Yes	****	<0.0001
TiO2CM vs. DOPA-P2CM	-1.12	-1.424 to -0.8157	Yes	****	<0.0001
TiO2CM vs. DOPA-P1@P2CM	-1.17	-1.475 to -0.8659	Yes	****	<0.0001
DOPACM vs. DOPA-P1CM	-0.9562	-1.261 to -0.6519	Yes	****	<0.0001
DOPACM vs. DOPA-P2CM	-1.005	-1.309 to -0.7005	Yes	****	<0.0001
DOPACM vs. DOPA-P1@P2CM	-1.055	-1.359 to -0.7507	Yes	****	<0.0001
DOPA-P1CM vs. DOPA-P2CM	-0.0486	-0.3529 to 0.2557	No	ns	0.9959
DOPA-P1CM vs. DOPA-P1@P2CM	-0.0988	-0.4031 to 0.2055	No	ns	0.9121
DOPA-P2CM vs. DOPA-P1@P2CM	-0.0502	-0.3545 to 0.2541	No	ns	0.9953
