# Supplementary material for: Peptide-based inflammation-responsive implant coating sequentially regulates bone regeneration to enhance interfacial osseointegration
Source: Nat Commun. 2025 Apr 6;16:3283. doi: 10.1038/s41467-025-58444-8 (PMC11973180; doi:10.1038/s41467-025-58444-8)
Supplement: Supplementary file 4 — Source data [file 41467_2025_58444_MOESM4_ESM.zip › Fig. 7+Supplementary Fig. 7.xlsx]

## Sheet: Transwell
Transwell
TiO2	DOPA	DOPA-P1	DOPA-P2	DOPA-P1@P2
75	86	426	90	400
81	72	426	70	388
74	76	411	71	421
p value of Fig. 7J
Tukey's multiple comparisons test	Mean Diff.	95.00% CI of diff.	Below threshold?	Summary	Adjusted P Value
TiO2 vs. DOPA	-1.333	-29.45 to 26.78	No	ns	0.9998
TiO2 vs. DOPA-P1	-344.3	-372.4 to -316.2	Yes	****	<0.0001
TiO2 vs. DOPA-P2	-0.3333	-28.45 to 27.78	No	ns	>0.9999
TiO2 vs. DOPA-P1@P2	-326.3	-354.4 to -298.2	Yes	****	<0.0001
DOPA vs. DOPA-P1	-343	-371.1 to -314.9	Yes	****	<0.0001
DOPA vs. DOPA-P2	1	-27.11 to 29.11	No	ns	>0.9999
DOPA vs. DOPA-P1@P2	-325	-353.1 to -296.9	Yes	****	<0.0001
DOPA-P1 vs. DOPA-P2	344	315.9 to 372.1	Yes	****	<0.0001
DOPA-P1 vs. DOPA-P1@P2	18	-10.11 to 46.11	No	ns	0.2884
DOPA-P2 vs. DOPA-P1@P2	-326	-354.1 to -297.9	Yes	****	<0.0001

## Sheet: HH
μm	TiO2	DOPA	P1	P2	P1P2	μm	TiO2	DOPA	P1	P2	P1P2	μm	TiO2	DOPA	P1	P2	P1P2
0h	609.052	586.419	604.542	567.939	604.458	24h	357.346	360.943	150.112	310.66	157.863	Wound Healing(%)	41.33	38.45	75.17	45.3	73.88
	559.36	563.798	617.939	577.346	586.506		330.368	374.606	125.387	345.029	170.394		40.94	33.56	79.71	40.24	70.95
	545.756	586.627	586.419	608.333	554.795		347.768	320.822	135.311	315.727	139.895		36.28	45.31	76.93	48.1	74.78
												p value of Fig. 7I
												TiO2 vs. DOPA	0.41	-9.489 to 10.31	No	ns	>0.9999
												TiO2 vs. DOPA-P1	-37.75	-47.65 to -27.85	Yes	****	<0.0001
												TiO2 vs. DOPA-P2	-5.03	-14.93 to 4.869	No	ns	0.4897
												TiO2 vs. DOPA-P1@P2	-33.69	-43.59 to -23.79	Yes	****	<0.0001
												DOPA vs. DOPA-P1	-38.16	-48.06 to -28.26	Yes	****	<0.0001
												DOPA vs. DOPA-P2	-5.44	-15.34 to 4.459	No	ns	0.4196
												DOPA vs. DOPA-P1@P2	-34.1	-44.00 to -24.20	Yes	****	<0.0001
												DOPA-P1 vs. DOPA-P2	32.72	22.82 to 42.62	Yes	****	<0.0001
												DOPA-P1 vs. DOPA-P1@P2	4.067	-5.832 to 13.97	No	ns	0.6682
												DOPA-P2 vs. DOPA-P1@P2	-28.66	-38.56 to -18.76	Yes	****	<0.0001

## Sheet: CG
	TiO2			DOPA			DOPA-P1			DOPA-P2			DOPA-P1@P2
4h-J	0.82	1.21	0.97	1.11	1.09	0.71	2.23	1.98	2.46	1.22	0.89	0.89	2.51	2.3	2.11
24h-J	0.75	1.25	1.01	1.23	1.14	0.99	3.25	2.88	2.99	1.24	1.32	1.02	3.33	2.98	3.01
	TiO2			DOPA			DOPA-P1			DOPA-P2			DOPA-P1@P2
4h-B	0.71	1.18	1.11	0.82	0.93	1.15	1.56	1.61	1.44	0.91	0.91	1.22	1.75	1.56	1.42
24h-B	0.88	1.22	0.91	0.92	0.91	1.18	1.66	1.68	1.44	1.12	1.22	1.05	1.77	1.55	1.64
p value of Fig. 7L														p value of Fig. 7K
4h-J							24h-J							4h-B						24h-B
Tukey's multiple comparisons test	Mean Diff.	95.00% CI of diff.	Below threshold?	Summary	Adjusted P Value		Tukey's multiple comparisons test	Mean Diff.	95.00% CI of diff.	Below threshold?	Summary	Adjusted P Value		Tukey's multiple comparisons test	Mean Diff.	95.00% CI of diff.	Below threshold?	Summary	Adjusted P Value		Tukey's multiple comparisons test	Mean Diff.	95.00% CI of diff.	Below threshold?	Summary	Adjusted P Value
TiO2 vs. DOPA	0.03	-0.5381 to 0.5981	No	ns	0.9998		TiO2 vs. DOPA	-0.1167	-0.6195 to 0.3862	No	ns	0.9355		TiO2 vs. DOPA	0.03333	-0.4468 to 0.5135	No	ns	0.9993		TiO2 vs. DOPA	0	-0.3726 to 0.3726	No	ns	>0.9999
TiO2 vs. DOPA-P1	-1.223	-1.791 to -0.6552	Yes	***	0.0003		TiO2 vs. DOPA-P1	-2.037	-2.540 to -1.534	Yes	****	<0.0001		TiO2 vs. DOPA-P1	-0.5367	-1.017 to -0.05652	Yes	*	0.0274		TiO2 vs. DOPA-P1	-0.59	-0.9626 to -0.2174	Yes	**	0.0028
TiO2 vs. DOPA-P2	0	-0.5681 to 0.5681	No	ns	>0.9999		TiO2 vs. DOPA-P2	-0.19	-0.6929 to 0.3129	No	ns	0.7284		TiO2 vs. DOPA-P2	-0.01333	-0.4935 to 0.4668	No	ns	>0.9999		TiO2 vs. DOPA-P2	-0.1267	-0.4993 to 0.2459	No	ns	0.7936
TiO2 vs. DOPA-P1@P2	-1.307	-1.875 to -0.7386	Yes	***	0.0001		TiO2 vs. DOPA-P1@P2	-2.103	-2.606 to -1.600	Yes	****	<0.0001		TiO2 vs. DOPA-P1@P2	-0.5767	-1.057 to -0.09652	Yes	*	0.018		TiO2 vs. DOPA-P1@P2	-0.65	-1.023 to -0.2774	Yes	**	0.0014
DOPA vs. DOPA-P1	-1.253	-1.821 to -0.6852	Yes	***	0.0002		DOPA vs. DOPA-P1	-1.92	-2.423 to -1.417	Yes	****	<0.0001		DOPA vs. DOPA-P1	-0.57	-1.050 to -0.08986	Yes	*	0.0193		DOPA vs. DOPA-P1	-0.59	-0.9626 to -0.2174	Yes	**	0.0028
DOPA vs. DOPA-P2	-0.03	-0.5981 to 0.5381	No	ns	0.9998		DOPA vs. DOPA-P2	-0.07333	-0.5762 to 0.4295	No	ns	0.9875		DOPA vs. DOPA-P2	-0.04667	-0.5268 to 0.4335	No	ns	0.9973		DOPA vs. DOPA-P2	-0.1267	-0.4993 to 0.2459	No	ns	0.7936
DOPA vs. DOPA-P1@P2	-1.337	-1.905 to -0.7686	Yes	***	0.0001		DOPA vs. DOPA-P1@P2	-1.987	-2.490 to -1.484	Yes	****	<0.0001		DOPA vs. DOPA-P1@P2	-0.61	-1.090 to -0.1299	Yes	*	0.0127		DOPA vs. DOPA-P1@P2	-0.65	-1.023 to -0.2774	Yes	**	0.0014
DOPA-P1 vs. DOPA-P2	1.223	0.6552 to 1.791	Yes	***	0.0003		DOPA-P1 vs. DOPA-P2	1.847	1.344 to 2.350	Yes	****	<0.0001		DOPA-P1 vs. DOPA-P2	0.5233	0.04319 to 1.003	Yes	*	0.0316		DOPA-P1 vs. DOPA-P2	0.4633	0.09073 to 0.8359	Yes	*	0.0145
DOPA-P1 vs. DOPA-P1@P2	-0.08333	-0.6514 to 0.4848	No	ns	0.9873		DOPA-P1 vs. DOPA-P1@P2	-0.06667	-0.5695 to 0.4362	No	ns	0.9913		DOPA-P1 vs. DOPA-P1@P2	-0.04	-0.5201 to 0.4401	No	ns	0.9985		DOPA-P1 vs. DOPA-P1@P2	-0.06	-0.4326 to 0.3126	No	ns	0.9821
DOPA-P2 vs. DOPA-P1@P2	-1.307	-1.875 to -0.7386	Yes	***	0.0001		DOPA-P2 vs. DOPA-P1@P2	-1.913	-2.416 to -1.410	Yes	****	<0.0001		DOPA-P2 vs. DOPA-P1@P2	-0.5633	-1.043 to -0.08319	Yes	*	0.0207		DOPA-P2 vs. DOPA-P1@P2	-0.5233	-0.8959 to -0.1507	Yes	**	0.0066

## Sheet: WB
	TiO2	DOPA	DOPA-P1	DOPA-P2	DOPA-P1@P2			TiO2	DOPA	DOPA-P1	DOPA-P2	DOPA-P1@P2				VEGF (Group：TIO2 DOPA DOPA-P1 DOPA-P2 DOPA-P1@P2 ）																						COL-I (Group：TIO2 DOPA DOPA-P1 DOPA-P2 DOPA-P1@P2 ）
VEGF	49890.1	58251.2	135257	72434.8	113099		FGF-2	39871	37114	116757	33441.2	89116.1
	46879.7	58687.2	115653	66635.2	128365			39587.2	31874.3	108369	30587.3	112875
	68741.4	42741.3	132251	58365.2	128258			50214.3	39258.4	100258	38741.4	110746
β-actin（Avg.）	119130	106150	105347	104645	119527		β-actin（Avg.）	119130	106150	105347	104645	119527
VEGF/β-actin	0.418786	0.548761	1.28392	0.692193	0.946224		FGF-2/β-actin	0.334683	0.349636	1.1083	0.319567	0.745574
	0.393515	0.552869	1.09783	0.636772	1.07395			0.332302	0.300275	1.02869	0.292294	0.944351
	0.577026	0.402649	1.25538	0.557743	1.07305			0.421507	0.369837	0.951694	0.370216	0.92654
	TiO2	DOPA	DOPA-P1	DOPA-P2	DOPA-P1@P2			TiO2	DOPA	DOPA-P1	DOPA-P2	DOPA-P1@P2
COL-I	32406.3	31260.6	48373	109158	108441		OPN	47791.9	47230.7	50774.9	110827	112767
	26657.4	31895.2	36257.3	128874	108583			42568.6	40587.4	60754.3	102365	100792
	38582.1	24587.3	40257.9	109587	88874.6			42587.3	43526.6	40875.3	113258	103366
β-actin（Avg.）	105072	97177.9	105653	109491	98478.8		β-actin（Avg.）	105072	97177.9	105653	109491	98478.8
COL-I/β-actin	0.308419	0.321684	0.457849	0.996959	1.10116		OPN/β-actin	0.454848	0.486023	0.480584	1.0122	1.14509
	0.253705	0.328215	0.343174	1.17702	1.10261			0.405136	0.41766	0.575037	0.934919	1.02349
	0.367196	0.253013	0.38104	1.00088	0.902474			0.405314	0.447906	0.386884	1.03441	1.04963
	p value of Fig. 7M							p value of Fig. 7N
VEGF	Tukey's multiple comparisons test	Mean Diff.	95.00% CI of diff.	Below threshold?	Summary	Adjusted P Value	FGF-2	Tukey's multiple comparisons test	Mean Diff.	95.00% CI of diff.	Below threshold?	Summary	Adjusted P Value
	TiO2 vs. DOPA	-0.03833	-0.2699 to 0.1932	No	ns	0.9801		TiO2 vs. DOPA	0.023	-0.1616 to 0.2076	No	ns	0.9931
	TiO2 vs. DOPA-P1	-0.749	-0.9805 to -0.5175	Yes	****	<0.0001		TiO2 vs. DOPA-P1	-0.6667	-0.8513 to -0.4820	Yes	****	<0.0001
	TiO2 vs. DOPA-P2	-0.1657	-0.3972 to 0.06587	No	ns	0.2051		TiO2 vs. DOPA-P2	0.03567	-0.1490 to 0.2203	No	ns	0.9655
	TiO2 vs. DOPA-P1@P2	-0.5677	-0.7992 to -0.3361	Yes	****	<0.0001		TiO2 vs. DOPA-P1@P2	-0.5093	-0.6940 to -0.3247	Yes	****	<0.0001
	DOPA vs. DOPA-P1	-0.7107	-0.9422 to -0.4791	Yes	****	<0.0001		DOPA vs. DOPA-P1	-0.6897	-0.8743 to -0.5050	Yes	****	<0.0001
	DOPA vs. DOPA-P2	-0.1273	-0.3589 to 0.1042	No	ns	0.419		DOPA vs. DOPA-P2	0.01267	-0.1720 to 0.1973	No	ns	0.9993
	DOPA vs. DOPA-P1@P2	-0.5293	-0.7609 to -0.2978	Yes	***	0.0002		DOPA vs. DOPA-P1@P2	-0.5323	-0.7170 to -0.3477	Yes	****	<0.0001			FGF-2 (Group：TIO2 DOPA DOPA-P1 DOPA-P2 DOPA-P1@P2 ）																						OPN (Group：TIO2 DOPA DOPA-P1 DOPA-P2 DOPA-P1@P2 ）
	DOPA-P1 vs. DOPA-P2	0.5833	0.3518 to 0.8149	Yes	****	<0.0001		DOPA-P1 vs. DOPA-P2	0.7023	0.5177 to 0.8870	Yes	****	<0.0001
	DOPA-P1 vs. DOPA-P1@P2	0.1813	-0.05021 to 0.4129	No	ns	0.1485		DOPA-P1 vs. DOPA-P1@P2	0.1573	-0.02728 to 0.3420	No	ns	0.1057
	DOPA-P2 vs. DOPA-P1@P2	-0.402	-0.6335 to -0.1705	Yes	**	0.0014		DOPA-P2 vs. DOPA-P1@P2	-0.545	-0.7296 to -0.3604	Yes	****	<0.0001
	p value of Fig. 7O							p value of Fig. 7P
COL-I	TiO2 vs. DOPA	0.008667	-0.2072 to 0.2245	No	ns	>0.9999	OPN	Tukey's multiple comparisons test	Mean Diff.	95.00% CI of diff.	Below threshold?	Summary	Adjusted P Value
	TiO2 vs. DOPA-P1	-0.08433	-0.3002 to 0.1315	No	ns	0.7052		TiO2 vs. DOPA	-0.029	-0.1886 to 0.1306	No	ns	0.9722
	TiO2 vs. DOPA-P2	-0.7487	-0.9645 to -0.5328	Yes	****	<0.0001		TiO2 vs. DOPA-P1	-0.05933	-0.2189 to 0.1003	No	ns	0.7392
	TiO2 vs. DOPA-P1@P2	-0.7257	-0.9415 to -0.5098	Yes	****	<0.0001		TiO2 vs. DOPA-P2	-0.572	-0.7316 to -0.4124	Yes	****	<0.0001
	DOPA vs. DOPA-P1	-0.093	-0.3089 to 0.1229	No	ns	0.631		TiO2 vs. DOPA-P1@P2	-0.651	-0.8106 to -0.4914	Yes	****	<0.0001
	DOPA vs. DOPA-P2	-0.7573	-0.9732 to -0.5415	Yes	****	<0.0001		DOPA vs. DOPA-P1	-0.03033	-0.1899 to 0.1293	No	ns	0.9674
	DOPA vs. DOPA-P1@P2	-0.7343	-0.9502 to -0.5185	Yes	****	<0.0001		DOPA vs. DOPA-P2	-0.543	-0.7026 to -0.3834	Yes	****	<0.0001
	DOPA-P1 vs. DOPA-P2	-0.6643	-0.8802 to -0.4485	Yes	****	<0.0001		DOPA vs. DOPA-P1@P2	-0.622	-0.7816 to -0.4624	Yes	****	<0.0001
	DOPA-P1 vs. DOPA-P1@P2	-0.6413	-0.8572 to -0.4255	Yes	****	<0.0001		DOPA-P1 vs. DOPA-P2	-0.5127	-0.6723 to -0.3531	Yes	****	<0.0001
	DOPA-P2 vs. DOPA-P1@P2	0.023	-0.1929 to 0.2389	No	ns	0.9962		DOPA-P1 vs. DOPA-P1@P2	-0.5917	-0.7513 to -0.4321	Yes	****	<0.0001
								DOPA-P2 vs. DOPA-P1@P2	-0.079	-0.2386 to 0.08061	No	ns	0.513
																β-actin (Group：TIO2 DOPA DOPA-P1 DOPA-P2 DOPA-P1@P2 ）																						β-actin (Group：TIO2 DOPA DOPA-P1 DOPA-P2 DOPA-P1@P2 ）

## Sheet: RT-qPCR
基因	分组	内参	目的基因	ΔCt	—ΔΔCt	相对表达量	相对均值		基因	分组	内参	目的基因	ΔCt	—ΔΔCt	相对表达量	相对均值		基因	分组	内参	目的基因	ΔCt	—ΔΔCt	相对表达量	相对均值		基因	分组	内参	目的基因	ΔCt	—ΔΔCt	相对表达量	相对均值
Vegf	TiO2	19.99	22.58	2.59	-0.09	0.939523	1.00398		Fgf2	TiO2	19.99	22.76	2.77	-0.24	0.846745	1.00968		Col1a1	TiO2	19.99	22.59	2.6	-0.106667	0.928731	1.00162		Opn	TiO2	19.99	22.65	2.66	0.015	1.01045	1.09898
		20.15	22.74	2.59	-0.09	0.939523					20.15	22.69	2.54	-0.01	0.993092					20.15	22.63	2.48	0.0133333	1.00928					20.15	22.84	2.69	-0.015	0.989657
		20.39	22.71	2.32	0.18	1.13288					20.39	22.67	2.28	0.25	1.18921					20.39	22.79	2.4	0.0933333	1.06683					20.39	22.69	2.3	0.375	1.29684
	DOPA	20.34	22.61	2.27	0.23	1.17283	1.12912			DOPA	20.34	22.8	2.46	0.07	1.04972	1.03988			DOPA	20.34	22.88	2.54	-0.0466667	0.968171	1.01609			DOPA	20.34	22.89	2.55	0.125	1.09051	1.26179
		20.46	22.56	2.1	0.4	1.31951					20.46	22.83	2.37	0.16	1.11729					20.46	22.75	2.29	0.203333	1.15136					20.46	22.68	2.22	0.455	1.37078
		20.38	23.04	2.66	-0.16	0.895025					20.38	22.98	2.6	-0.07	0.952638					20.38	22.98	2.6	-0.106667	0.928731					20.38	22.65	2.27	0.405	1.32409
	DOPA-P1	20.06	20.23	0.17	2.33	5.02805	4.4233			DOPA-P1	20.06	20.59	0.53	2	4	4.11992			DOPA-P1	20.06	22.8	2.74	-0.246667	0.842842	0.877117			DOPA-P1	20.06	22.72	2.66	0.015	1.01045	1.07425
		20.19	20.39	0.2	2.3	4.92458					20.19	20.76	0.57	1.96	3.89062					20.19	22.81	2.62	-0.126667	0.915945					20.19	22.68	2.49	0.185	1.13682
		20.19	20.96	0.77	1.73	3.31728					20.19	20.56	0.37	2.16	4.46915					20.19	22.88	2.69	-0.196667	0.872564					20.19	22.76	2.57	0.105	1.07549
	DOPA-P2	20.26	22.69	2.43	0.07	1.04972	1.05249			DOPA-P2	20.26	23.31	3.05	-0.52	0.697372	0.932689			DOPA-P2	20.26	20.58	0.32	2.17333	4.51064	4.9112			DOPA-P2	20.26	20.22	-0.04	2.715	6.56593	6.784
		20.52	22.9	2.38	0.12	1.08673					20.52	22.93	2.41	0.12	1.08673					20.52	20.54	0.02	2.47333	5.55325					20.52	20.43	-0.09	2.765	6.79748
		20.41	22.88	2.47	0.03	1.02101					20.41	22.92	2.51	0.02	1.01396					20.41	20.68	0.27	2.22333	4.66971					20.41	20.28	-0.13	2.805	6.98858
	DOPA-P1@P2	20.46	20.55	0.09	2.41	5.31474	4.32968			DOPA-P1@P2	20.46	20.52	0.06	2.47	5.54044	4.55389			DOPA-P1@P2	20.46	20.19	-0.27	2.76333	6.78963	5.34087			DOPA-P1@P2	20.46	20.45	-0.01	2.685	6.43081	5.7913
		20.14	20.69	0.55	1.95	3.86375					20.14	20.58	0.44	2.09	4.25748					20.14	20.33	0.19	2.30333	4.93597					20.14	20.44	0.3	2.375	5.18736
		20.07	20.64	0.57	1.93	3.81055					20.07	20.65	0.58	1.95	3.86375					20.07	20.46	0.39	2.10333	4.29701					20.07	20.22	0.15	2.525	5.75573
p value of p value of Supplementary Fig. 7E									p value of p value of Supplementary Fig. 7F									p value of p value of Supplementary Fig. 7C									p value of p value of Supplementary Fig. 7D
Tukey's multiple comparisons test	Mean Diff.	95.00% CI of diff.	Below threshold?	Summary	Adjusted P Value				Tukey's multiple comparisons test	Mean Diff.	95.00% CI of diff.	Below threshold?	Summary	Adjusted P Value				Tukey's multiple comparisons test	Mean Diff.	95.00% CI of diff.	Below threshold?	Summary	Adjusted P Value				Tukey's multiple comparisons test	Mean Diff.	95.00% CI of diff.	Below threshold?	Summary	Adjusted P Value
TiO2 vs. DOPA	-0.1251	-1.696 to 1.446	No	ns	0.9988				TiO2 vs. DOPA	-0.0302	-1.197 to 1.136	No	ns	>0.9999				TiO2 vs. DOPA	-0.01447	-1.719 to 1.690	No	ns	>0.9999				TiO2 vs. DOPA	-0.1628	-1.003 to 0.6769	No	ns	0.9651
TiO2 vs. DOPA-P1	-3.419	-4.990 to -1.848	Yes	***	0.0002				TiO2 vs. DOPA-P1	-3.11	-4.277 to -1.944	Yes	****	<0.0001				TiO2 vs. DOPA-P1	0.1245	-1.580 to 1.829	No	ns	0.9991				TiO2 vs. DOPA-P1	0.02473	-0.8150 to 0.8645	No	ns	>0.9999
TiO2 vs. DOPA-P2	-0.04851	-1.619 to 1.522	No	ns	>0.9999				TiO2 vs. DOPA-P2	0.07699	-1.090 to 1.244	No	ns	0.9994				TiO2 vs. DOPA-P2	-3.91	-5.614 to -2.205	Yes	***	0.0001				TiO2 vs. DOPA-P2	-5.685	-6.525 to -4.845	Yes	****	<0.0001
TiO2 vs. DOPA-P1@P2	-3.326	-4.897 to -1.755	Yes	***	0.0003				TiO2 vs. DOPA-P1@P2	-3.544	-4.711 to -2.378	Yes	****	<0.0001				TiO2 vs. DOPA-P1@P2	-4.339	-6.044 to -2.635	Yes	****	<0.0001				TiO2 vs. DOPA-P1@P2	-4.692	-5.532 to -3.853	Yes	****	<0.0001
DOPA vs. DOPA-P1	-3.294	-4.865 to -1.723	Yes	***	0.0003				DOPA vs. DOPA-P1	-3.08	-4.247 to -1.913	Yes	****	<0.0001				DOPA vs. DOPA-P1	0.139	-1.566 to 1.844	No	ns	0.9987				DOPA vs. DOPA-P1	0.1875	-0.6522 to 1.027	No	ns	0.9432
DOPA vs. DOPA-P2	0.07663	-1.494 to 1.647	No	ns	0.9998				DOPA vs. DOPA-P2	0.1072	-1.059 to 1.274	No	ns	0.9979				DOPA vs. DOPA-P2	-3.895	-5.600 to -2.191	Yes	***	0.0002				DOPA vs. DOPA-P2	-5.522	-6.362 to -4.682	Yes	****	<0.0001
DOPA vs. DOPA-P1@P2	-3.201	-4.771 to -1.630	Yes	***	0.0004				DOPA vs. DOPA-P1@P2	-3.514	-4.681 to -2.347	Yes	****	<0.0001				DOPA vs. DOPA-P1@P2	-4.325	-6.029 to -2.620	Yes	****	<0.0001				DOPA vs. DOPA-P1@P2	-4.53	-5.369 to -3.690	Yes	****	<0.0001
DOPA-P1 vs. DOPA-P2	3.371	1.800 to 4.942	Yes	***	0.0003				DOPA-P1 vs. DOPA-P2	3.187	2.021 to 4.354	Yes	****	<0.0001				DOPA-P1 vs. DOPA-P2	-4.034	-5.739 to -2.329	Yes	***	0.0001				DOPA-P1 vs. DOPA-P2	-5.71	-6.549 to -4.870	Yes	****	<0.0001
DOPA-P1 vs. DOPA-P1@P2	0.09362	-1.477 to 1.664	No	ns	0.9996				DOPA-P1 vs. DOPA-P1@P2	-0.434	-1.601 to 0.7327	No	ns	0.7388				DOPA-P1 vs. DOPA-P1@P2	-4.464	-6.168 to -2.759	Yes	****	<0.0001				DOPA-P1 vs. DOPA-P1@P2	-4.717	-5.557 to -3.877	Yes	****	<0.0001
DOPA-P2 vs. DOPA-P1@P2	-3.277	-4.848 to -1.706	Yes	***	0.0003				DOPA-P2 vs. DOPA-P1@P2	-3.621	-4.788 to -2.455	Yes	****	<0.0001				DOPA-P2 vs. DOPA-P1@P2	-0.4297	-2.134 to 1.275	No	ns	0.9154				DOPA-P2 vs. DOPA-P1@P2	0.9927	0.1529 to 1.832	Yes	*	0.0198

## Sheet: ALP
ARS	TIO2	DOPA	P1	P2	P1@P2
	6.58	8.14	10.24	60.35	68.25
	6.24	6.32	7.05	59.88	64.82
	4.21	6.99	7.88	65.87	60.25
p value of Fig. 7Q
Tukey's multiple comparisons test	Mean Diff.	95.00% CI of diff.	Below threshold?	Summary	Adjusted P Value
TiO2 vs. DOPA	-1.473	-8.317 to 5.370	No	ns	0.9498
TiO2 vs. DOPA-P1	-2.713	-9.557 to 4.130	No	ns	0.6946
TiO2 vs. DOPA-P2	-56.36	-63.20 to -49.51	Yes	****	<0.0001
TiO2 vs. DOPA-P1@P2	-58.76	-65.61 to -51.92	Yes	****	<0.0001
DOPA vs. DOPA-P1	-1.24	-8.084 to 5.604	No	ns	0.9725
DOPA vs. DOPA-P2	-54.88	-61.73 to -48.04	Yes	****	<0.0001
DOPA vs. DOPA-P1@P2	-57.29	-64.13 to -50.45	Yes	****	<0.0001
DOPA-P1 vs. DOPA-P2	-53.64	-60.49 to -46.80	Yes	****	<0.0001
DOPA-P1 vs. DOPA-P1@P2	-56.05	-62.89 to -49.21	Yes	****	<0.0001
DOPA-P2 vs. DOPA-P1@P2	-2.407	-9.250 to 4.437	No	ns	0.7741

## Sheet: ARS
ARS	TIO2	DOPA	P1	P2	P1@P2
	15.53	14.36	15.23	50.55	48.69
	11.21	15.96	16.25	52.26	48.89
	14.25	16.08	13.58	45.98	56.66
p value of Fig. 7R
Tukey's multiple comparisons test	Mean Diff.	95.00% CI of diff.	Below threshold?	Summary	Adjusted P Value
TiO2 vs. DOPA	-1.803	-9.294 to 5.688	No	ns	0.9271
TiO2 vs. DOPA-P1	-1.357	-8.848 to 6.134	No	ns	0.9726
TiO2 vs. DOPA-P2	-35.93	-43.42 to -28.44	Yes	****	<0.0001
TiO2 vs. DOPA-P1@P2	-37.75	-45.24 to -30.26	Yes	****	<0.0001
DOPA vs. DOPA-P1	0.4467	-7.044 to 7.938	No	ns	0.9996
DOPA vs. DOPA-P2	-34.13	-41.62 to -26.64	Yes	****	<0.0001
DOPA vs. DOPA-P1@P2	-35.95	-43.44 to -28.46	Yes	****	<0.0001
DOPA-P1 vs. DOPA-P2	-34.58	-42.07 to -27.09	Yes	****	<0.0001
DOPA-P1 vs. DOPA-P1@P2	-36.39	-43.88 to -28.90	Yes	****	<0.0001
DOPA-P2 vs. DOPA-P1@P2	-1.817	-9.308 to 5.674	No	ns	0.9253

## Sheet: IF-COL-I
	TIO2	DOPA	P1	P2	P1@P2
COL-I	0.992	1.02	1.071	2.662	2.815
	0.967	1.099	1.089	2.934	2.915
	0.992	0.884	0.9033	2.533	2.386
	0.859	0.943	1.054	2.614	2.966
	1.189	0.994	0.791	2.99	2.567
p value of p value of Supplementary Fig. 7B
Tukey's multiple comparisons test	Mean Diff.	95.00% CI of diff.	Below threshold?	Summary	Adjusted P Value
TiO2 vs. DOPA	0.0118	-0.3041 to 0.3277	No	ns	>0.9999
TiO2 vs. DOPA-P1	0.0182	-0.2977 to 0.3341	No	ns	0.9998
TiO2 vs. DOPA-P2	-1.747	-2.063 to -1.431	Yes	****	<0.0001
TiO2 vs. DOPA-P1@P2	-1.73	-2.046 to -1.414	Yes	****	<0.0001
DOPA vs. DOPA-P1	0.0064	-0.3095 to 0.3223	No	ns	>0.9999
DOPA vs. DOPA-P2	-1.759	-2.074 to -1.443	Yes	****	<0.0001
DOPA vs. DOPA-P1@P2	-1.742	-2.058 to -1.426	Yes	****	<0.0001
DOPA-P1 vs. DOPA-P2	-1.765	-2.081 to -1.449	Yes	****	<0.0001
DOPA-P1 vs. DOPA-P1@P2	-1.748	-2.064 to -1.432	Yes	****	<0.0001
DOPA-P2 vs. DOPA-P1@P2	0.0168	-0.2991 to 0.3327	No	ns	0.9998
