# Supplementary material for: Peptide-based inflammation-responsive implant coating sequentially regulates bone regeneration to enhance interfacial osseointegration
Source: Nat Commun. 2025 Apr 6;16:3283. doi: 10.1038/s41467-025-58444-8 (PMC11973180; doi:10.1038/s41467-025-58444-8)
Supplement: Supplementary file 4 — Source data [file 41467_2025_58444_MOESM4_ESM.zip › Fig. 8+Supplementary Fig. 10.xlsx]

## Sheet: WB
											p value of p value of Supplementary Fig. 10B
	TiO2	DOPA-P1P2		TiO2	DOPA-P1P2			TiO2	DOPA-P1P2		Unpaired t test
p-ERK1/2	34436.1	63782.8	ERK1/2	86154.3	79347.8		p-ERK1/2/ERK1/2	0.399703	0.803838		P value	0.0079
	28750.5	50546.7		77945.8	83095.4			0.368852	0.608297		P value summary	**
	33937.7	52022.2		76149.3	74263.4			0.445673	0.700509		Significantly different (P < 0.05)?	Yes
											One- or two-tailed P value?	Two-tailed
	TiO2	DOPA-P1P2		TiO2	DOPA-P1P2			TiO2	DOPA-P1P2		Unpaired t test
p-JNK	39000.7	30196.4	JNK	75769.5	69429.2		p-JNK/JNK	0.514729	0.434923		P value	0.4529
	35977.1	31617.5		73894	66310.3			0.486875	0.476811		P value summary	ns
	30714.4	32957		66494.6	66770.7			0.461909	0.493585		Significantly different (P < 0.05)?	No
											One- or two-tailed P value?	Two-tailed
	TiO2	DOPA-P1P2		TiO2	DOPA-P1P2			TiO2	DOPA-P1P2		Unpaired t test
p-p38	39136.8	39031.5	p38	67187.8	67679.8		p-p38/p38	0.582499	0.576708		P value	0.134
	40709.8	39328.6		66968	68792			0.607899	0.571703		P value summary	ns
	44315.8	43838.1		71893.1	74126.1			0.616413	0.591399		Significantly different (P < 0.05)?	No
											One- or two-tailed P value?	Two-tailed
											p value of p value of Supplementary Fig. 10D
	TiO2	DOPA-P1P2		TiO2	DOPA-P1P2			TiO2	DOPA-P1P2		Unpaired t test
p-PI3K	11571.2	45802.2	PI3K	52764.8	62346.7		p-PI3K/PI3K	0.219297	0.734638		P value	0.0002
	11653.2	44414.5		62277.2	58246.9			0.187117	0.76252		P value summary	***
	12324.3	46089.1		61111.2	52140.7			0.20167	0.883938		Significantly different (P < 0.05)?	Yes
											One- or two-tailed P value?	Two-tailed
	TiO2	DOPA-P1P2		TiO2	DOPA-P1P2			TiO2	DOPA-P1P2		Unpaired t test
p-AKT	16861.8	55924.8	AKT	80209.4	80778.7		p-AKT/AKT	0.210222	0.692321		P value	<0.0001
	15159.2	53670.9		78150.1	80519.4			0.193976	0.666559		P value summary	****
	17189.7	54196.3		78840.5	84129.4			0.218031	0.644201		Significantly different (P < 0.05)?	Yes
											One- or two-tailed P value?	Two-tailed
	TiO2	DOPA-P1P2		TiO2	DOPA-P1P2			TiO2	DOPA-P1P2		Unpaired t test
p-mTOR	38714.9	60053.1	mTOR	66950.1	62607.9		p-mTOR/mTOR	0.578266	0.959193		P value	<0.0001
	36088	60029.5		66185.7	60102.4			0.545253	0.998787		P value summary	****
	36271.5	60701		66721.8	63763.8			0.543623	0.951967		Significantly different (P < 0.05)?	Yes
											One- or two-tailed P value?	Two-tailed
