# Supplementary material for: Peptide-based inflammation-responsive implant coating sequentially regulates bone regeneration to enhance interfacial osseointegration
Source: Nat Commun. 2025 Apr 6;16:3283. doi: 10.1038/s41467-025-58444-8 (PMC11973180; doi:10.1038/s41467-025-58444-8)
Supplement: Supplementary file 4 — Source data [file 41467_2025_58444_MOESM4_ESM.zip › Fig. 9+Supplementary Fig. 11.xlsx]

## Sheet: Micro-CT
									p value of Fig. 9E
	TIO2	DOPA	P1	P2	P1@P2			BMD (g/cm3)	Tukey's multiple comparisons test	Mean Diff.	95.00% CI of diff.	Below threshold?	Summary	Adjusted P Value
BMD (g/cm3)	0.55218	0.49972	0.84215	0.89387	1.24445				TiO2 vs. DOPA	-0.00157	-0.1221 to 0.1190	No	ns	>0.9999
	0.51587	0.57314	0.76192	0.91117	1.35146				TiO2 vs. DOPA-P1	-0.3032	-0.4237 to -0.1826	Yes	****	<0.0001
	0.57126	0.52887	0.87698	0.92874	1.1888				TiO2 vs. DOPA-P2	-0.4073	-0.5278 to -0.2867	Yes	****	<0.0001
	0.59327	0.57495	0.90225	1.01887	1.33293				TiO2 vs. DOPA-P1@P2	-0.7591	-0.8797 to -0.6385	Yes	****	<0.0001
	0.53247	0.59622	0.89758	1.04873	1.44279				DOPA vs. DOPA-P1	-0.3016	-0.4222 to -0.1810	Yes	****	<0.0001
									DOPA vs. DOPA-P2	-0.4057	-0.5263 to -0.2851	Yes	****	<0.0001
BV/TV (%)	20.1479	21.1148	33.1174	39.7875	59.4122				DOPA vs. DOPA-P1@P2	-0.7575	-0.8781 to -0.6369	Yes	****	<0.0001
	18.7741	21.2588	34.4753	44.1121	62.2526				DOPA-P1 vs. DOPA-P2	-0.1041	-0.2247 to 0.01648	No	ns	0.1117
	19.1146	23.1479	38.1785	42.5531	57.3421				DOPA-P1 vs. DOPA-P1@P2	-0.4559	-0.5765 to -0.3353	Yes	****	<0.0001
	23.7271	18.1417	32.1646	36.5579	65.5579				DOPA-P2 vs. DOPA-P1@P2	-0.3518	-0.4724 to -0.2312	Yes	****	<0.0001
	18.1512	21.179	29.7721	45.1488	62.6529
									p value of Fig. 9F
								BV/TV (%)	Tukey's multiple comparisons test	Mean Diff.	95.00% CI of diff.	Below threshold?	Summary	Adjusted P Value
Tb.N (1/mm)	0.70118	0.68557	0.91853	1.36621	1.52563				TiO2 vs. DOPA	-0.9855	-6.333 to 4.362	No	ns	0.9805
	0.57547	0.68156	0.98117	1.21922	1.46452				TiO2 vs. DOPA-P1	-13.56	-18.91 to -8.211	Yes	****	<0.0001
	0.61202	0.59996	1.08593	1.18845	1.58452				TiO2 vs. DOPA-P2	-21.65	-27.00 to -16.30	Yes	****	<0.0001
	0.62141	0.65147	1.11578	1.36879	1.45687				TiO2 vs. DOPA-P1@P2	-41.46	-46.81 to -36.11	Yes	****	<0.0001
	0.67471	0.72785	1.17896	1.36848	1.41526				DOPA vs. DOPA-P1	-12.57	-17.92 to -7.226	Yes	****	<0.0001
									DOPA vs. DOPA-P2	-20.66	-26.01 to -15.32	Yes	****	<0.0001
Tb.Th（mm）	44.1587	56.2587	94.3587	110.876	130.458				DOPA vs. DOPA-P1@P2	-40.48	-45.82 to -35.13	Yes	****	<0.0001
	50.2206	51.1179	94.1179	114.886	127.557				DOPA-P1 vs. DOPA-P2	-8.09	-13.44 to -2.743	Yes	**	0.0017
	44.1187	45.2478	87.5877	107.224	115.386				DOPA-P1 vs. DOPA-P1@P2	-27.9	-33.25 to -22.55	Yes	****	<0.0001
	50.1179	49.5879	92.2588	121.554	134.554				DOPA-P2 vs. DOPA-P1@P2	-19.81	-25.16 to -14.46	Yes	****	<0.0001
	59.7749	53.8853	85.6688	108.888	133.998
									p value of Fig. 9G
								Tb.N (1/mm)	Tukey's multiple comparisons test	Mean Diff.	95.00% CI of diff.	Below threshold?	Summary	Adjusted P Value
									TiO2 vs. DOPA	-0.03232	-0.1749 to 0.1103	No	ns	0.9589
									TiO2 vs. DOPA-P1	-0.4191	-0.5617 to -0.2765	Yes	****	<0.0001
									TiO2 vs. DOPA-P2	-0.6653	-0.8079 to -0.5227	Yes	****	<0.0001
									TiO2 vs. DOPA-P1@P2	-0.8524	-0.9950 to -0.7098	Yes	****	<0.0001
									DOPA vs. DOPA-P1	-0.3868	-0.5294 to -0.2442	Yes	****	<0.0001
									DOPA vs. DOPA-P2	-0.6329	-0.7755 to -0.4904	Yes	****	<0.0001
									DOPA vs. DOPA-P1@P2	-0.8201	-0.9627 to -0.6775	Yes	****	<0.0001
									DOPA-P1 vs. DOPA-P2	-0.2462	-0.3887 to -0.1036	Yes	***	0.0004
									DOPA-P1 vs. DOPA-P1@P2	-0.4333	-0.5759 to -0.2907	Yes	****	<0.0001
									DOPA-P2 vs. DOPA-P1@P2	-0.1871	-0.3297 to -0.04454	Yes	**	0.0066
									p value of Fig. 9H
								Tb.Th（mm）	Tukey's multiple comparisons test	Mean Diff.	95.00% CI of diff.	Below threshold?	Summary	Adjusted P Value
									TiO2 vs. DOPA	-1.541	-12.51 to 9.426	No	ns	0.9929
									TiO2 vs. DOPA-P1	-41.12	-52.09 to -30.15	Yes	****	<0.0001
									TiO2 vs. DOPA-P2	-63.01	-73.97 to -52.04	Yes	****	<0.0001
									TiO2 vs. DOPA-P1@P2	-78.71	-89.68 to -67.75	Yes	****	<0.0001
									DOPA vs. DOPA-P1	-39.58	-50.55 to -28.61	Yes	****	<0.0001
									DOPA vs. DOPA-P2	-61.47	-72.43 to -50.50	Yes	****	<0.0001
									DOPA vs. DOPA-P1@P2	-77.17	-88.14 to -66.20	Yes	****	<0.0001
									DOPA-P1 vs. DOPA-P2	-21.89	-32.85 to -10.92	Yes	****	<0.0001
									DOPA-P1 vs. DOPA-P1@P2	-37.59	-48.56 to -26.63	Yes	****	<0.0001
									DOPA-P2 vs. DOPA-P1@P2	-15.71	-26.67 to -4.738	Yes	**	0.003

## Sheet: MAR
TIO2	DOPA	P1	P2	P1@P2			p value of Fig. 9J
6.886	6.384	11.033	13.981	17.383	um		Tukey's multiple comparisons test	Mean Diff.	95.00% CI of diff.	Below threshold?	Summary	Adjusted P Value
5.49	7.099	14.704	12.176	18.021			TiO2 vs. DOPA	-0.026	-0.4645 to 0.4125	No	ns	0.9998
7.106	4.925	11.958	11.021	18.393			TiO2 vs. DOPA-P1	-0.804	-1.243 to -0.3655	Yes	***	0.0002
5.598	6.577	10.099	10.589	14.211			TiO2 vs. DOPA-P2	-0.762	-1.201 to -0.3235	Yes	***	0.0004
5.324	6.35	10.705	9.298	13.367			TiO2 vs. DOPA-P1@P2	-1.456	-1.895 to -1.017	Yes	****	<0.0001
7days							DOPA vs. DOPA-P1	-0.778	-1.217 to -0.3395	Yes	***	0.0003
0.983714	0.912	1.57614	1.99729	2.48329	um/d		DOPA vs. DOPA-P2	-0.736	-1.175 to -0.2975	Yes	***	0.0006
0.784286	1.01414	2.10057	1.73943	2.57443			DOPA vs. DOPA-P1@P2	-1.43	-1.869 to -0.9915	Yes	****	<0.0001
1.01514	0.703571	1.70829	1.57443	2.62757			DOPA-P1 vs. DOPA-P2	0.042	-0.3965 to 0.4805	No	ns	0.9984
0.799714	0.939571	1.44271	1.51271	2.03014			DOPA-P1 vs. DOPA-P1@P2	-0.652	-1.091 to -0.2135	Yes	**	0.002
0.760571	0.907143	1.52929	1.32829	1.90957			DOPA-P2 vs. DOPA-P1@P2	-0.694	-1.133 to -0.2555	Yes	**	0.0011

## Sheet: BIC
TIO2	DOPA	P1	P2	P1@P2
5.2	6.03	30.81	36.77	63.22
3.72	5.78	26.75	29.85	55.87
3.12	8.54	33.19	36.49	69.78
5.32	6.63	35.25	32.26	56.29
2.88	5.52	28.55	35.65	60.32
p value of Fig. 9I
Tukey's multiple comparisons test	Mean Diff.	95.00% CI of diff.	Below threshold?	Summary	Adjusted P Value
TiO2 vs. DOPA	-2.452	-8.809 to 3.905	No	ns	0.7763
TiO2 vs. DOPA-P1	-26.86	-33.22 to -20.51	Yes	****	<0.0001
TiO2 vs. DOPA-P2	-30.16	-36.51 to -23.80	Yes	****	<0.0001
TiO2 vs. DOPA-P1@P2	-57.05	-63.40 to -50.69	Yes	****	<0.0001
DOPA vs. DOPA-P1	-24.41	-30.77 to -18.05	Yes	****	<0.0001
DOPA vs. DOPA-P2	-27.7	-34.06 to -21.35	Yes	****	<0.0001
DOPA vs. DOPA-P1@P2	-54.6	-60.95 to -48.24	Yes	****	<0.0001
DOPA-P1 vs. DOPA-P2	-3.294	-9.651 to 3.063	No	ns	0.5437
DOPA-P1 vs. DOPA-P1@P2	-30.19	-36.54 to -23.83	Yes	****	<0.0001
DOPA-P2 vs. DOPA-P1@P2	-26.89	-33.25 to -20.54	Yes	****	<0.0001

## Sheet: Maximal force
TiO2	DOPA	DOPA-P1	DOPA-P2	DOPA-P1@P2
29.86	31.44	53.12	66.55	83.32
33.13	35.54	50.98	62.47	83.95
34.22	29.52	42.77	59.83	76.95
28.66	30.29	49.87	68.78	80.46
30.88	34.77	52.06	59.97	85.92
p value of Fig. 9L
Tukey's multiple comparisons test	Mean Diff.	95.00% CI of diff.	Below threshold?	Summary	Adjusted P Value
TiO2 vs. DOPA	-0.962	-7.380 to 5.456	No	ns	0.991
TiO2 vs. DOPA-P1	-18.41	-24.83 to -11.99	Yes	****	<0.0001
TiO2 vs. DOPA-P2	-32.17	-38.59 to -25.75	Yes	****	<0.0001
TiO2 vs. DOPA-P1@P2	-50.77	-57.19 to -44.35	Yes	****	<0.0001
DOPA vs. DOPA-P1	-17.45	-23.87 to -11.03	Yes	****	<0.0001
DOPA vs. DOPA-P2	-31.21	-37.63 to -24.79	Yes	****	<0.0001
DOPA vs. DOPA-P1@P2	-49.81	-56.23 to -43.39	Yes	****	<0.0001
DOPA-P1 vs. DOPA-P2	-13.76	-20.18 to -7.342	Yes	****	<0.0001
DOPA-P1 vs. DOPA-P1@P2	-32.36	-38.78 to -25.94	Yes	****	<0.0001
DOPA-P2 vs. DOPA-P1@P2	-18.6	-25.02 to -12.18	Yes	****	<0.0001

## Sheet: Masson
	TIO2	DOPA	P1	P2	P1@P2
CVF (%)	11.48	12.32	29.01	27.16	33.15
	12.66	12.03	26.55	24.14	34.21
	10.2	10.22	32.01	27.58	27.81
	13.11	12.89	28.17	29.33	35.22
	9.81	10.13	26.58	31.14	35.12
p value of p value of Supplementary Fig. 11D
Tukey's multiple comparisons test	Mean Diff.	95.00% CI of diff.	Below threshold?	Summary	Adjusted P Value
TiO2 vs. DOPA	-0.066	-4.301 to 4.169	No	ns	>0.9999
TiO2 vs. DOPA-P1	-17.01	-21.25 to -12.78	Yes	****	<0.0001
TiO2 vs. DOPA-P2	-16.42	-20.65 to -12.18	Yes	****	<0.0001
TiO2 vs. DOPA-P1@P2	-21.65	-25.89 to -17.41	Yes	****	<0.0001
DOPA vs. DOPA-P1	-16.95	-21.18 to -12.71	Yes	****	<0.0001
DOPA vs. DOPA-P2	-16.35	-20.59 to -12.12	Yes	****	<0.0001
DOPA vs. DOPA-P1@P2	-21.58	-25.82 to -17.35	Yes	****	<0.0001
DOPA-P1 vs. DOPA-P2	0.594	-3.641 to 4.829	No	ns	0.993
DOPA-P1 vs. DOPA-P1@P2	-4.638	-8.873 to -0.4027	Yes	*	0.0276
DOPA-P2 vs. DOPA-P1@P2	-5.232	-9.467 to -0.9967	Yes	*	0.0111

## Sheet: IHC
	TIO2	DOPA	P1	P2	P1@P2			p value of p value of Supplementary Fig. 11E
COL-I	6.13	8.95	25.7	29.93	37.16			Tukey's multiple comparisons test	Mean Diff.	95.00% CI of diff.	Below threshold?	Summary	Adjusted P Value
	4.22	7.25	22.36	27.88	35.25			TiO2 vs. DOPA	-1.256	-5.102 to 2.590	No	ns	0.8623
	7.61	6.55	27.36	24.33	31.68			TiO2 vs. DOPA-P1	-18.96	-22.80 to -15.11	Yes	****	<0.0001
	5.92	8.17	25.34	30.57	32.68			TiO2 vs. DOPA-P2	-21.98	-25.82 to -18.13	Yes	****	<0.0001
	7.64	6.88	25.55	28.69	38.55			TiO2 vs. DOPA-P1@P2	-28.76	-32.61 to -24.91	Yes	****	<0.0001
								DOPA vs. DOPA-P1	-17.7	-21.55 to -13.86	Yes	****	<0.0001
								DOPA vs. DOPA-P2	-20.72	-24.57 to -16.87	Yes	****	<0.0001
								DOPA vs. DOPA-P1@P2	-27.5	-31.35 to -23.66	Yes	****	<0.0001
								DOPA-P1 vs. DOPA-P2	-3.018	-6.864 to 0.8283	No	ns	0.1711
								DOPA-P1 vs. DOPA-P1@P2	-9.802	-13.65 to -5.956	Yes	****	<0.0001
								DOPA-P2 vs. DOPA-P1@P2	-6.784	-10.63 to -2.938	Yes	***	0.0003
	TIO2	DOPA	P1	P2	P1@P2			p value of p value of Supplementary Fig. 11F
OPN	9.42	11.3	35.98	31.43	45.49			Tukey's multiple comparisons test	Mean Diff.	95.00% CI of diff.	Below threshold?	Summary	Adjusted P Value
	9.52	7.88	30.25	28.33	40.12			TiO2 vs. DOPA	-1.382	-6.971 to 4.207	No	ns	0.9444
	5.44	8.66	36.12	36.58	39.89			TiO2 vs. DOPA-P1	-27.07	-32.66 to -21.48	Yes	****	<0.0001
	11.02	13.01	39.25	29.87	48.25			TiO2 vs. DOPA-P2	-22.45	-28.04 to -16.86	Yes	****	<0.0001
	9.12	10.58	38.25	30.55	42.15			TiO2 vs. DOPA-P1@P2	-34.28	-39.87 to -28.69	Yes	****	<0.0001
								DOPA vs. DOPA-P1	-25.68	-31.27 to -20.09	Yes	****	<0.0001
								DOPA vs. DOPA-P2	-21.07	-26.66 to -15.48	Yes	****	<0.0001
								DOPA vs. DOPA-P1@P2	-32.89	-38.48 to -27.30	Yes	****	<0.0001
								DOPA-P1 vs. DOPA-P2	4.618	-0.9712 to 10.21	No	ns	0.1371
								DOPA-P1 vs. DOPA-P1@P2	-7.21	-12.80 to -1.621	Yes	**	0.0077
								DOPA-P2 vs. DOPA-P1@P2	-11.83	-17.42 to -6.239	Yes	****	<0.0001
